# Supplementary material for: ETISEQ – an algorithm for automated elution time ion sequencing of concurrently fragmented peptides for mass spectrometry-based proteomics
Source: BMC Bioinformatics. 2009 Aug 10;10:244. doi: 10.1186/1471-2105-10-244 (PMC2731054; doi:10.1186/1471-2105-10-244)
Supplement: Additional file 1 — List of proteins/peptides identified. Lists of proteins/peptides identified for the tryptic digests of Chicken Lysozyme, Bovine Serum Albumin and Virus preparation from data acquired by DDA, CDA with ETISEQ processing and CDA without ETISEQ processing. [file 1471-2105-10-244-S1.xls]

## Sheet: Lyso_DDA
Ref	Desc	MW	Total	UniqueTotal	Coverage	Tandem	OMSSA	Inspect
P00698	Lysozyme C precursor - Gallus gallus (Chicken)	16373.4	69	8	0.605	50	24	53
P00698	Lysozyme C precursor - Gallus gallus (Chicken)	69	8
	Scan	Charge	Peptide	Tandem (Expect)	OMSSA (e-val)	Inspect (p-val)
	2763	2	GYSLGNWVCAAK	0.18	1.25135	1e-05
	2751	2	GYSLGNWVCAAK	9.9e-05	n	1e-05
	2761	2	GYSLGNWVCAAK	2e-05	0.000245061	1e-05
	2771	2	GYSLGNWVCAAK	6.1e-07	3.76252e-06	1e-05
	2781	2	GYSLGNWVCAAK	4.4e-07	0.00082601	1e-05
	2783	2	GYSLGNWVCAAK	0.0046	25.6179	1e-05
	3159	2	GYSLGNWVCAAK	0.00018	n	1
	2773	2	GYSLGNWVCAAK	0.00025	0.0297779	1e-05
	2753	2	GYSLGNWVCAAK	0.0006	0.0630044	1e-05
	2791	2	GYSLGNWVCAAK	0.00073	0.116647	1e-05
	2565	2	SLGNWVCAAK	0.017	n	1e-05
	2555	2	SLGNWVCAAK	0.077	n	0.0222222
	2371	2	FESNFNTQATNR	0.095	n	0.0208333
	2379	2	FESNFNTQATNR	2.4e-07	0.0126311	1e-05
	2358	2	FESNFNTQATNR	0.023	n	0.0208333
	2377	2	FESNFNTQATNR	1.9e-07	0.0212061	1e-05
	2356	2	FESNFNTQATNR	0.0012	8.91145	1e-05
	2368	2	FESNFNTQATNR	0.00049	29.239	1e-05
	2366	2	FESNFNTQATNR	0.019	0.0352751	1e-05
	2625	2	NTDGSTDYGILQINSR	6.5e-08	4.6122e-06	1
	2615	2	NTDGSTDYGILQINSR	4e-08	0.0027171	1e-05
	2631	2	NTDGSTDYGILQINSR	1.8e-09	8.76543e-05	1e-05
	2653	2	NTDGSTDYGILQINSR	0.0033	0.308335	1
	2691	2	NTDGSTDYGILQINSR	2.9e-05	0.00310759	1
	2635	2	NTDGSTDYGILQINSR	3.3e-05	2.15435e-05	1
	2663	2	NTDGSTDYGILQINSR	0.00013	0.293179	1e-05
	2667	2	NTDGSTDYGILQINSR	0.00016	0.219145	1
	2723	2	NTDGSTDYGILQINSR	0.00075	0.0539664	1
	2959	3	NLCNIPCSALLSSDITASVNCAK	0.00016	7.17474e-05	1e-05
	2951	3	NLCNIPCSALLSSDITASVNCAK	0.0017	0.00690171	0.364865
	2947	3	NLCNIPCSALLSSDITASVNCAK	0.29	0.0187207	1e-05
	2939	3	NLCNIPCSALLSSDITASVNCAK	0.0078	0.000676088	1
	2937	3	NLCNIPCSALLSSDITASVNCAK	0.19	0.00315273	0.169492
	2949	3	NLCNIPCSALLSSDITASVNCAK	1.3e-06	0.000378287	1e-05
	2961	3	NLCNIPCSALLSSDITASVNCAK	4.5e-06	1.70891e-06	0.0555556
	2957	3	NLCNIPCSALLSSDITASVNCAK	0.68	0.0578147	1e-05
	3099	2	IVSDGNGMNAWVAWR	0.00068	17.6138	1e-05
	3117	2	IVSDGNGMNAWVAWR	0.013	n	1e-05
	3089	2	IVSDGNGMNAWVAWR	0.28	n	1e-05
	3073	2	IVSDGNGMNAWVAWR	0.0017	n	1
	3109	2	IVSDGNGMNAWVAWR	0.007	n	1e-05
	3107	2	IVSDGNGMNAWVAWR	0.00014	1.21911	1e-05
	3077	2	IVSDGNGMNAWVAWR	0.00012	1.71045	1e-05
	3103	2	IVSDGNGMNAWVAWR	2.7e-08	2.06674e-06	1e-05
	3087	2	IVSDGNGMNAWVAWR	6.3e-08	0.084151	1e-05
	3083	2	IVSDGNGMNAWVAWR	1.2e-05	0.00422724	1e-05
	3093	2	IVSDGNGMNAWVAWR	7.3e-08	9.43529e-07	1e-05
	3113	2	IVSDGNGMNAWVAWR	4.1e-05	0.0612089	1
	3097	2	IVSDGNGMNAWVAWR	2.3e-06	0.00818608	1e-05
	2665	2	CKGTDVQAWIR	1.3e-05	n	1
	2655	2	CKGTDVQAWIR	9.4e-06	n	0.451613
	2649	2	CKGTDVQAWIR	0.022	n	1
	2617	2	GTDVQAWIR	0.15	0.0946155	1e-05
	2607	2	GTDVQAWIR	0.00086	0.000391654	1e-05
	2651	2	GTDVQAWIR	0.00076	10.1452	1e-05
	2637	2	GTDVQAWIR	0.012	n	1e-05
	2603	2	GTDVQAWIR	0.79	n	1e-05
	2597	2	GTDVQAWIR	0.0048	0.00163243	1e-05
	2587	2	GTDVQAWIR	0.014	0.123073	0.160714
	2627	2	GTDVQAWIR	0.15	1.24641	1e-05
	2613	2	GTDVQAWIR	0.34	n	1e-05
	2629	2	GTDVQAWIR	0.49	n	1e-05
	2593	2	GTDVQAWIR	0.55	14.0419	1e-05
	2609	2	GTDVQAWIR	2.3	21.2556	1e-05
	2589	2	GTDVQAWIR	3	8.31229	1e-05
	2579	2	GTDVQAWIR	1.2	n	0.0222222
	2953	3	NLCNIPCSALLSSDITASVNCAK	1.2	n	1e-05
	2599	2	GTDVQAWIR	1.7	0.342648	1e-05
	2619	2	GTDVQAWIR	4.7	n	1e-05

## Sheet: Lyso_CDA_ETISEQ
Ref	Desc	MW	Total	UniqueTotal	Coverage	Tandem	OMSSA	Inspect
P00698	Lysozyme C precursor - Gallus gallus (Chicken)	16373.4	57	7	0.524	25	5	54
P00698	Lysozyme C precursor - Gallus gallus (Chicken)	57	7
	Scan	Charge	Peptide	Tandem (Expect)	OMSSA (e-val)	Inspect (p-val)
	1225	2	GYSLGNWVCAAK	0.098	1.222	1e-05
	1188	2	GYSLGNWVCAAK	0.049	n	1e-05
	1253	2	GYSLGNWVCAAK	0.047	18.8316	1e-05
	1231	2	GYSLGNWVCAAK	0.03	0.285438	1e-05
	1233	2	GYSLGNWVCAAK	0.029	0.111245	1e-05
	1242	2	GYSLGNWVCAAK	0.016	0.856615	1e-05
	1191	2	GYSLGNWVCAAK	0.015	6.09007	1e-05
	1193	2	GYSLGNWVCAAK	0.015	n	1e-05
	1211	2	GYSLGNWVCAAK	0.013	0.105485	1e-05
	1209	2	GYSLGNWVCAAK	0.01	3.2846	1e-05
	1197	2	GYSLGNWVCAAK	0.01	0.158902	1e-05
	1217	2	GYSLGNWVCAAK	0.0065	0.0855839	1e-05
	1249	2	GYSLGNWVCAAK	0.0075	2.45093	1e-05
	1260	2	GYSLGNWVCAAK	0.65	n	0.0285714
	1236	2	GYSLGNWVCAAK	0.0084	0.576573	1e-05
	1204	2	GYSLGNWVCAAK	0.0018	3.14416	1e-05
	1246	2	GYSLGNWVCAAK	2.1	n	1e-05
	1257	2	YSLGNWVCAAK	0.0057	n	1
	1055	3	NTDGSTDYGILQINSR	0.62	n	1e-05
	1038	3	NTDGSTDYGILQINSR	0.61	1.76331	1e-05
	1034	3	NTDGSTDYGILQINSR	6.5	20.3907	1e-05
	1028	2	NTDGSTDYGILQINSR	0.022	n	1e-05
	1011	2	NTDGSTDYGILQINSR	0.12	1.17148	1e-05
	1404	3	NLCNIPCSALLSSDITASVNCAK	0.0014	0.000588833	1e-05
	1599	2	IVSDGNGMNAWVAWR	0.013	n	n
	1582	2	IVSDGNGMNAWVAWR	0.0043	1.83356	1e-05
	1576	3	IVSDGNGMNAWVAWR	0.024	0.747508	1e-05
	1562	3	IVSDGNGMNAWVAWR	0.027	14.6555	1e-05
	1564	3	IVSDGNGMNAWVAWR	0.0038	0.00665794	1e-05
	1579	3	IVSDGNGMNAWVAWR	0.0025	8.31363	1e-05
	1555	2	IVSDGNGMNAWVAWR	0.0022	0.00153715	1e-05
	1565	2	IVSDGNGMNAWVAWR	0.00022	0.000184581	1e-05
	1559	3	IVSDGNGMNAWVAWR	0.039	n	1e-05
	1567	2	IVSDGNGMNAWVAWR	0.0003	4.15624e-05	1e-05
	1552	2	IVSDGNGMNAWVAWR	0.00051	0.0981411	1e-05
	1581	3	IVSDGNGMNAWVAWR	0.19	4.30155	1e-05
	1571	2	IVSDGNGMNAWVAWR	0.00053	0.505151	1e-05
	1574	2	IVSDGNGMNAWVAWR	0.00078	0.429181	1
	1558	2	IVSDGNGMNAWVAWR	0.0011	4.68748	1e-05
	1550	3	IVSDGNGMNAWVAWR	2	n	1e-05
	1591	2	IVSDGNGMNAWVAWR	0.84	12.9333	1e-05
	862	3	CKGTDVQAWIR	0.28	n	0.0555556
	863	2	CKGTDVQAWIR	0.031	10.2284	1e-05
	930	2	GTDVQAWIR	2.1	42.9755	1e-05
	997	2	NTDGSTDYGILQINSR	n	n	0.0526316
	1039	2	NTDGSTDYGILQINSR	n	5.44523	1e-05
	1052	2	NTDGSTDYGILQINSR	n	4.27214	0.0526316
	1593	3	IVSDGNGMNAWVAWR	n	n	1e-05
	855	2	CKGTDVQAWIR	n	n	1e-05
	1014	2	NTDGSTDYGILQINSR	n	1.51452	0.0277778
	1042	3	NTDGSTDYGILQINSR	n	n	1e-05
	1067	2	NTDGSTDYGILQINSR	n	0.321329	1e-05
	1595	3	IVSDGNGMNAWVAWR	n	19.0557	1e-05
	1588	2	IVSDGNGMNAWVAWR	n	49.4316	1e-05
	1584	2	IVSDGNGMNAWVAWR	n	28.499	1e-05
	849	3	CKGTDVQAWIR	n	n	1e-05
	1547	3	IVSDGNGMNAWVAWR	n	48.7853	1e-05

## Sheet: Lyso_CDA_noProcessing
Ref	Desc	MW	Total	UniqueTotal	Coverage	Tandem	OMSSA	Inspect
P00698	Lysozyme C precursor - Gallus gallus (Chicken)	16373.4	86	6	0.524	36	9	82
P00698	Lysozyme C precursor - Gallus gallus (Chicken)	86	6
	Scan	Charge	Peptide	Tandem (Expect)	OMSSA (e-val)	Inspect (p-val)
	1466	2	GYSLGNWVCAAK	0.012	n	1e-05
	1433	2	GYSLGNWVCAAK	0.012	0.571691	1e-05
	1398	2	GYSLGNWVCAAK	0.011	0.105228	1e-05
	1438	2	GYSLGNWVCAAK	0.0012	0.00740451	1e-05
	1404	2	GYSLGNWVCAAK	0.0037	0.209082	1e-05
	1387	2	GYSLGNWVCAAK	0.0045	2.48763	1e-05
	1427	2	GYSLGNWVCAAK	0.0058	0.111245	1e-05
	1381	2	GYSLGNWVCAAK	0.0065	0.18458	1e-05
	1449	2	GYSLGNWVCAAK	1.8	n	1e-05
	1455	2	GYSLGNWVCAAK	0.0071	2.45093	1e-05
	1358	2	GYSLGNWVCAAK	0.081	9.21666	1e-05
	1416	2	GYSLGNWVCAAK	0.093	1.26275	1e-05
	1443	2	GYSLGNWVCAAK	0.012	1.24089	1e-05
	1410	2	GYSLGNWVCAAK	0.024	0.171153	1e-05
	1393	2	GYSLGNWVCAAK	0.013	3.26041	1e-05
	1352	2	GYSLGNWVCAAK	2.3	n	1e-05
	1364	2	GYSLGNWVCAAK	0.014	8.03408	1e-05
	1460	2	GYSLGNWVCAAK	0.14	18.6973	1e-05
	1375	2	GYSLGNWVCAAK	0.021	1.0011	1e-05
	1370	2	GYSLGNWVCAAK	0.016	n	1e-05
	1422	2	GYSLGNWVCAAK	0.019	0.284564	1e-05
	1070	3	NTDGSTDYGILQINSR	0.44	n	1e-05
	1153	3	NTDGSTDYGILQINSR	0.5	n	1e-05
	1101	3	NTDGSTDYGILQINSR	0.5	n	1e-05
	1076	3	NTDGSTDYGILQINSR	0.63	n	1e-05
	1059	2	NTDGSTDYGILQINSR	1.5	9.06012	1e-05
	1083	3	NTDGSTDYGILQINSR	0.065	4.99148	1e-05
	1060	3	NTDGSTDYGILQINSR	7.1	23.9739	1e-05
	1087	2	NTDGSTDYGILQINSR	0.075	n	1e-05
	1055	3	NTDGSTDYGILQINSR	1.8	n	0.0540541
	1089	3	NTDGSTDYGILQINSR	0.032	15.8852	1e-05
	1081	2	NTDGSTDYGILQINSR	0.019	16.6928	n
	1675	3	NLCNIPCSALLSSDITASVNCAK	0.001	0.000591238	1e-05
	1679	3	NLCNIPCSALLSSDITASVNCAK	2.8	11.5824	0.030303
	1962	3	IVSDGNGMNAWVAWR	0.028	0.693099	1e-05
	1942	2	IVSDGNGMNAWVAWR	0.031	2.3335	1e-05
	1943	3	IVSDGNGMNAWVAWR	0.033	14.6555	1e-05
	1926	2	IVSDGNGMNAWVAWR	0.00019	0.0461541	1e-05
	1951	2	IVSDGNGMNAWVAWR	0.00029	4.15624e-05	1e-05
	1966	2	IVSDGNGMNAWVAWR	0.00044	0.351153	1e-05
	1947	2	IVSDGNGMNAWVAWR	0.00069	0.000191699	1e-05
	1956	2	IVSDGNGMNAWVAWR	0.00073	0.511146	n
	1960	2	IVSDGNGMNAWVAWR	0.0008	0.430626	1e-05
	1970	2	IVSDGNGMNAWVAWR	0.00097	1.90245	1e-05
	1938	3	IVSDGNGMNAWVAWR	0.21	n	1e-05
	1931	2	IVSDGNGMNAWVAWR	0.001	0.00076355	1e-05
	1927	3	IVSDGNGMNAWVAWR	0.2	0.515106	1e-05
	1967	3	IVSDGNGMNAWVAWR	0.0013	8.3816	1e-05
	1932	2	IVSDGNGMNAWVAWR	0.0017	0.000771526	1e-05
	1937	2	IVSDGNGMNAWVAWR	0.0018	4.75428	1e-05
	1952	3	IVSDGNGMNAWVAWR	0.0024	0.00158254	1e-05
	1961	2	IVSDGNGMNAWVAWR	0.0024	0.435127	n
	1948	3	IVSDGNGMNAWVAWR	0.0037	0.00660386	1e-05
	1933	3	IVSDGNGMNAWVAWR	0.0084	0.0216088	1e-05
	1919	2	IVSDGNGMNAWVAWR	0.1	n	1e-05
	1990	2	IVSDGNGMNAWVAWR	1.9	26.9804	1e-05
	1971	3	IVSDGNGMNAWVAWR	0.13	4.07883	1e-05
	1924	3	IVSDGNGMNAWVAWR	1.6	n	1e-05
	2002	3	IVSDGNGMNAWVAWR	2.8	n	1e-05
	1957	3	IVSDGNGMNAWVAWR	0.015	5.18015	1e-05
	1999	2	IVSDGNGMNAWVAWR	0.014	n	1e-05
	1984	2	IVSDGNGMNAWVAWR	0.47	3.19468	1e-05
	2000	2	IVSDGNGMNAWVAWR	0.013	n	0.24
	963	2	GTDVQAWIR	2.3	41.663	1e-05
	1131	3	NTDGSTDYGILQINSR	n	n	1e-05
	1980	3	IVSDGNGMNAWVAWR	n	n	1e-05
	1075	2	NTDGSTDYGILQINSR	n	n	0.0425532
	1995	3	IVSDGNGMNAWVAWR	n	n	1e-05
	1920	3	IVSDGNGMNAWVAWR	n	48.7853	1e-05
	1194	3	NTDGSTDYGILQINSR	n	n	0.0526316
	1991	3	IVSDGNGMNAWVAWR	n	19.0557	1e-05
	1049	3	NTDGSTDYGILQINSR	n	n	0.0322581
	1112	2	NTDGSTDYGILQINSR	n	7.73797	1e-05
	1974	2	IVSDGNGMNAWVAWR	n	28.499	1e-05
	1185	2	GTDVQAWIR	n	n	0.0416667
	1979	2	IVSDGNGMNAWVAWR	n	n	1e-05
	887	3	CKGTDVQAWIR	n	n	1e-05
	1113	3	NTDGSTDYGILQINSR	n	18.7267	1e-05
	1064	2	NTDGSTDYGILQINSR	n	n	0.0454545
	1172	3	NTDGSTDYGILQINSR	n	n	0.0285714
	1107	3	NTDGSTDYGILQINSR	n	n	0.0731707
	856	3	CKGTDVQAWIR	n	n	1e-05
	1065	3	NTDGSTDYGILQINSR	n	7.38264	0.03125
	961	2	GTDVQAWIR	n	n	0.0444444
	1985	3	IVSDGNGMNAWVAWR	n	n	1e-05
	1975	3	IVSDGNGMNAWVAWR	n	47.2596	1e-05

## Sheet: BSA_DDA
Ref	Desc	MW	Total	UniqueTotal	Coverage	Tandem	OMSSA	Inspect
P02769	Serum albumin precursor - Bos taurus (Bovine)	69865.7	117	21	0.36244	51	60	115
P02769	Serum albumin precursor - Bos taurus (Bovine)	117	21
	Scan	Charge	Peptide	Tandem (Expect)	OMSSA (e-val)	Inspect (p-val)
	1755	3	FKDLGEEHFK	0.15	1.34904e-09	1e-05
	1743	3	FKDLGEEHFK	0.017	1.56823e-08	1e-05
	1770	3	FKDLGEEHFK	0.066	0.000286111	1e-05
	1759	3	FKDLGEEHFK	0.014	2.56473e-08	1e-05
	2488	3	GLVLIAFSQYLQQCPFDEHVK	5e-07	2.41284e-13	1e-05
	1956	2	LVNELTEFAK	0.26	0.061486	1e-05
	1942	2	LVNELTEFAK	0.14	0.0405585	1e-05
	1957	2	LVNELTEFAK	1.7	1.04157	1e-05
	1945	2	LVNELTEFAK	4.7	7.94867	1e-05
	1986	2	LVNELTEFAK	0.023	0.092027	1e-05
	1926	2	LVNELTEFAK	0.031	0.0493038	1e-05
	1911	2	LVNELTEFAK	0.031	0.0670273	1e-05
	1897	2	LVNELTEFAK	0.038	0.0392535	1e-05
	1927	2	LVNELTEFAK	0.042	0.03631	1e-05
	1941	2	LVNELTEFAK	0.012	0.00188989	1e-05
	1896	2	LVNELTEFAK	0.12	0.109727	1e-05
	1912	2	LVNELTEFAK	0.0061	0.0671445	1e-05
	1908	3	SLHTLFGDELCK	0.00014	2.68214e-06	1e-05
	1924	3	SLHTLFGDELCK	0.0001	3.47803e-05	1e-05
	1894	3	SLHTLFGDELCK	7.3e-05	0.000107618	1e-05
	1909	3	SLHTLFGDELCK	4.6e-05	0.000748743	1e-05
	1882	3	SLHTLFGDELCK	2.6	0.495453	1e-05
	1893	3	SLHTLFGDELCK	0.00037	0.000306582	1e-05
	1938	3	SLHTLFGDELCK	0.00061	0.00279097	1e-05
	1954	3	SLHTLFGDELCK	0.46	3.72118	1e-05
	1879	3	SLHTLFGDELCK	2.2e-05	7.28191e-05	1e-05
	1878	3	SLHTLFGDELCK	0.0042	0.0507689	1e-05
	1923	3	SLHTLFGDELCK	0.0018	0.0141707	1e-05
	1764	3	NECFLSHKDDSPDLPK	2.1e-05	7.7948e-10	1e-05
	1777	3	NECFLSHKDDSPDLPK	3.3e-05	3.29712e-08	1e-05
	1762	3	NECFLSHKDDSPDLPK	1.7e-05	1.08605e-05	n
	1765	3	NECFLSHKDDSPDLPK	0.0035	2.78009e-06	1e-05
	1779	3	NECFLSHKDDSPDLPK	8.7e-05	4.89328e-05	1e-05
	1780	3	NECFLSHKDDSPDLPK	0.041	0.147442	1e-05
	1809	3	LKPDPNTLCDEFK	9.3	0.00469066	1e-05
	1807	3	LKPDPNTLCDEFK	0.00095	4.85542e-07	1e-05
	1822	3	LKPDPNTLCDEFK	0.015	1.12054e-07	1e-05
	1833	3	LKPDPNTLCDEFK	0.0046	4.55157e-09	1e-05
	1804	3	LKPDPNTLCDEFK	0.0022	1.03049e-09	1e-05
	1818	3	LKPDPNTLCDEFK	0.0022	1.92124e-07	1e-05
	1831	2	YLYEIAR	0.61	2.83032	1e-05
	1845	2	YLYEIAR	1.3	14.8871	1e-05
	1830	2	YLYEIAR	1.6	n	1e-05
	2077	3	HPYFYAPELLYYANK	0.00083	8.32602e-07	1e-05
	2115	2	FYAPELLYYANK	0.012	n	1e-05
	2146	2	FYAPELLYYANK	0.056	n	1e-05
	2130	2	FYAPELLYYANK	0.0075	n	1e-05
	2119	2	FYAPELLYYANK	0.039	35.5526	1e-05
	2110	2	FYAPELLYYANK	1.7e-05	1.48722	1e-05
	2125	2	FYAPELLYYANK	0.00021	30.7782	1e-05
	2140	2	FYAPELLYYANK	2.8e-05	n	1e-05
	1960	2	LGSFLYEYSR	0.0027	n	1e-05
	1975	2	LGSFLYEYSR	0.069	22.272	1e-05
	1854	3	RHPEYAVSVLLR	6.9e-06	2.58097e-12	1e-05
	1839	3	RHPEYAVSVLLR	9.6e-07	6.98673e-13	1e-05
	1824	3	RHPEYAVSVLLR	9.7e-07	1.65702e-13	1e-05
	1840	3	RHPEYAVSVLLR	2.6e-05	7.20744e-12	1e-05
	1825	3	RHPEYAVSVLLR	4.1e-05	1.85047e-12	1e-05
	1803	2	HLVDEPQNLIK	1.3e-05	9.94774e-08	1e-05
	1792	2	HLVDEPQNLIK	0.017	0.000231467	1e-05
	1816	2	HLVDEPQNLIK	5.8e-06	1.41674e-07	1e-05
	1788	2	HLVDEPQNLIK	4.1e-05	1.01518e-06	1e-05
	1785	2	HLVDEPQNLIK	1.3e-06	1.6648e-08	1e-05
	1800	2	HLVDEPQNLIK	9.1e-07	2.50438e-08	1e-05
	2029	2	LGEYGFQNALIVR	5.6e-05	5.04942e-07	1e-05
	2044	2	LGEYGFQNALIVR	0.0017	1.56628e-06	1e-05
	2038	2	LGEYGFQNALIVR	0.094	1.35234e-06	1e-05
	1813	3	KVPQVSTPTLVEVSR	5e-06	1.46125e-07	1e-05
	1827	3	KVPQVSTPTLVEVSR	1e-07	1.03538e-07	1e-05
	1828	3	KVPQVSTPTLVEVSR	1.8e-05	5.5827e-08	1e-05
	1812	3	KVPQVSTPTLVEVSR	4.1e-05	8.15113e-09	1e-05
	1801	3	KVPQVSTPTLVEVSR	0.071	0.00220025	1e-05
	1810	3	KVPQVSTPTLVEVSR	0.67	0.0203325	1e-05
	1798	3	KVPQVSTPTLVEVSR	0.00022	1.85419e-07	1e-05
	1797	3	KVPQVSTPTLVEVSR	0.00031	5.139e-08	1e-05
	1815	3	KVPQVSTPTLVEVSR	0.091	1.13612e-05	1e-05
	1834	3	RPCFSALTPDETYVPK	0.02	0.000445729	1e-05
	1842	2	FSALTPDETYVPK	0.0034	22.5498	1e-05
	1875	2	KQTALVELLK	0.013	0.000896669	1e-05
	1864	2	KQTALVELLK	0.0077	0.000290792	1e-05
	1860	2	KQTALVELLK	0.031	7.61769e-05	1e-05
	2001	2	QTALVELLK	0.08	5.35835	1e-05
	2031	2	QTALVELLK	0.055	6.01435	1e-05
	2002	2	QTALVELLK	0.054	8.28181	1e-05
	2016	2	QTALVELLK	0.049	2.12514	1e-05
	2017	2	QTALVELLK	0.02	5.98037	1e-05
	2032	2	QTALVELLK	0.27	n	1e-05
	2278	2	TVMENFVAFVDK	0.0011	0.00292642	1e-05
	2305	2	TVMENFVAFVDK	0.0012	0.000671207	1e-05
	2275	2	TVMENFVAFVDK	0.0051	0.00751523	1e-05
	2320	2	TVMENFVAFVDK	0.0025	0.00110294	1e-05
	2290	2	TVMENFVAFVDK	0.00014	0.000120694	n
	2296	2	TVMENFVAFVDK	0.078	0.00613103	1e-05
	1921	2	LVNELTEFAK	n	n	1e-05
	1905	2	LVNELTEFAK	n	n	1e-05
	2143	3	YNGVFQECCQAEDKGAC	n	n	1e-05
	2133	2	FYAPELLYYANK	n	n	1e-05
	2035	2	QTALVELLK	n	16.0401	1e-05
	1930	2	LVNELTEFAK	n	2.75913	1e-05
	1857	2	FSALTPDETYVPK	n	n	1e-05
	1872	2	FSALTPDETYVPK	n	n	1e-05
	2005	2	QTALVELLK	n	n	1e-05
	2047	2	QTALVELLK	n	n	1e-05
	1902	3	SLHTLFGDELCK	n	0.192893	1e-05
	1858	2	FSALTPDETYVPK	n	n	1e-05
	1873	2	FSALTPDETYVPK	n	n	1e-05
	1843	2	FSALTPDETYVPK	n	n	1e-05
	1786	3	SQYLQQCPFDEHVK	n	n	1e-05
	1915	2	LVNELTEFAK	n	2.42921	1e-05
	1740	3	FKDLGEEHFK	n	4.25615e-06	1e-05
	2046	2	QTALVELLK	n	n	1e-05
	1863	2	FSALTPDETYVPK	n	n	1e-05
	2020	2	QTALVELLK	n	n	1e-05
	1900	2	LVNELTEFAK	n	0.579136	1e-05
	1918	3	SLHTLFGDELCK	n	14.8708	1e-05
	1884	3	SLHTLFGDELCK	n	27.883	1e-05
	1963	2	LGSFLYEYSR	n	n	1e-05

## Sheet: BSA_CDA_ETISEQ
Ref	Desc	MW	Total	UniqueTotal	Coverage	Tandem	OMSSA	Inspect
P02769	Serum albumin precursor - Bos taurus (Bovine)	69865.7	454	24	0.3229	344	287	384
P02769	Serum albumin precursor - Bos taurus (Bovine)	454	24
	Scan	Charge	Peptide	Tandem (Expect)	OMSSA (e-val)	Inspect (p-val)
	1967	2	FKDLGEEHFK	0.27	0.44703	0.00444444
	1962	3	FKDLGEEHFK	0.63	n	1e-05
	1937	2	FKDLGEEHFK	0.037	5.12443	1e-05
	1938	3	FKDLGEEHFK	0.16	19.245	1e-05
	3111	3	DEHVKLVNELTEFAK	0.024	n	0.0183486
	3080	3	DEHVKLVNELTEFAK	0.017	n	1e-05
	3368	2	LVNELTEFAK	0.032	n	0.028777
	3156	2	LVNELTEFAK	0.02	0.0163151	n
	3150	2	LVNELTEFAK	0.00031	1.92638e-05	n
	3152	1	LVNELTEFAK	0.00036	6.07285e-06	1e-05
	3147	2	LVNELTEFAK	0.00087	1.91299e-06	0.21813
	3036	2	LVNELTEFAK	0.00085	0.000129445	n
	3136	2	LVNELTEFAK	0.00077	3.34579e-05	n
	3120	2	LVNELTEFAK	0.00066	0.00127088	n
	3154	2	LVNELTEFAK	0.00065	0.000403485	n
	3270	2	LVNELTEFAK	0.15	n	1e-05
	3252	2	LVNELTEFAK	0.00061	0.513215	1e-05
	3240	2	LVNELTEFAK	0.0057	0.391333	1e-05
	3042	2	LVNELTEFAK	0.0058	0.000409059	1e-05
	3046	2	LVNELTEFAK	0.0061	0.000596347	n
	3180	2	LVNELTEFAK	0.0021	0.00216103	n
	3066	2	LVNELTEFAK	0.0022	0.00359925	n
	3183	2	LVNELTEFAK	0.0021	0.0408356	n
	3087	2	LVNELTEFAK	0.0026	0.00726903	n
	3198	2	LVNELTEFAK	0.0026	0.658458	1e-05
	3086	2	LVNELTEFAK	0.0027	0.000613834	n
	3056	2	LVNELTEFAK	0.001	5.24525e-05	n
	3070	1	LVNELTEFAK	0.0021	0.00118589	1e-05
	3132	2	LVNELTEFAK	0.0011	0.000452758	1e-05
	3076	2	LVNELTEFAK	0.0011	0.000453116	n
	3090	2	LVNELTEFAK	0.0012	0.00544462	0.472103
	3072	2	LVNELTEFAK	0.015	0.00519765	n
	3108	2	LVNELTEFAK	0.0021	0.000428596	1e-05
	3007	2	LVNELTEFAK	0.015	0.00238454	n
	3062	1	LVNELTEFAK	0.0014	7.56629e-06	1e-05
	3020	2	LVNELTEFAK	0.0016	0.149522	0.21813
	3088	2	LVNELTEFAK	0.0017	0.000555361	n
	3126	2	LVNELTEFAK	0.002	0.000955284	n
	3186	2	LVNELTEFAK	0.0018	0.0342909	1e-05
	3246	2	LVNELTEFAK	0.089	n	1e-05
	3049	2	LVNELTEFAK	0.0034	0.00676513	1e-05
	3030	2	LVNELTEFAK	0.0029	0.000369592	n
	3106	2	LVNELTEFAK	0.003	0.00122857	n
	3032	1	LVNELTEFAK	0.0034	0.000143683	1e-05
	3299	2	LVNELTEFAK	0.005	n	1e-05
	3328	2	LVNELTEFAK	1	n	0.00431034
	3364	2	LVNELTEFAK	0.0052	n	1e-05
	3138	2	LVNELTEFAK	0.0055	0.0110934	1e-05
	3216	2	LVNELTEFAK	0.01	10.9326	1e-05
	3259	2	LVNELTEFAK	0.072	21.5628	0.015625
	3162	2	LVNELTEFAK	0.011	0.00829502	1e-05
	3396	2	LVNELTEFAK	3.1	n	0.0263158
	3192	2	LVNELTEFAK	0.01	0.0222167	n
	3014	2	LVNELTEFAK	0.0076	0.00254195	n
	3115	2	LVNELTEFAK	0.0062	0.0160733	n
	3057	2	LVNELTEFAK	0.00054	4.5318e-05	1e-05
	3182	1	LVNELTEFAK	0.00049	0.00063459	1e-05
	3124	2	LVNELTEFAK	0.00048	0.0218066	n
	3168	2	LVNELTEFAK	0.0063	0.101255	1e-05
	3340	2	LVNELTEFAK	0.17	n	1e-05
	3079	2	LVNELTEFAK	0.0064	0.00901727	1e-05
	3229	2	LVNELTEFAK	0.0065	0.252537	1e-05
	3304	2	LVNELTEFAK	0.7	n	1e-05
	3102	2	LVNELTEFAK	0.0068	0.0152014	n
	3282	2	LVNELTEFAK	0.004	0.271624	1e-05
	3096	2	LVNELTEFAK	0.0041	0.013449	n
	3222	2	LVNELTEFAK	0.2	5.61907	1e-05
	3166	2	LVNELTEFAK	0.0044	0.000704074	n
	3133	2	SLHTLFGDELCK	1.2	n	1e-05
	3109	2	SLHTLFGDELCK	0.38	46.505	0.00440529
	2899	3	SLHTLFGDELCK	0.00059	0.177438	1e-05
	2989	3	SLHTLFGDELCK	0.00075	0.00150321	1e-05
	2994	2	SLHTLFGDELCK	0.00078	2.89551e-06	1e-05
	2904	2	SLHTLFGDELCK	0.00095	0.000179847	1e-05
	2916	3	SLHTLFGDELCK	0.001	0.00325884	1e-05
	2928	2	SLHTLFGDELCK	9.8e-05	0.000797879	1e-05
	3024	2	SLHTLFGDELCK	0.00011	0.00899392	1e-05
	2923	3	SLHTLFGDELCK	0.00011	0.000946846	1e-05
	3018	2	SLHTLFGDELCK	0.00015	0.00166977	1e-05
	2982	2	SLHTLFGDELCK	0.00023	8.37843e-06	1e-05
	3105	3	SLHTLFGDELCK	2.4	23.8668	1e-05
	3012	2	SLHTLFGDELCK	0.00026	0.00202768	1e-05
	2997	3	SLHTLFGDELCK	0.00034	0.000203177	0.08
	2929	3	SLHTLFGDELCK	0.002	2.75726e-05	1e-05
	3075	3	SLHTLFGDELCK	0.24	0.590639	1e-05
	2967	3	SLHTLFGDELCK	6.3e-05	0.0048506	0.398406
	2952	2	SLHTLFGDELCK	5.2e-06	2.34068e-05	1e-05
	2946	3	SLHTLFGDELCK	5.7e-06	1.5433e-05	1e-05
	2983	3	SLHTLFGDELCK	8.6e-06	1.74455e-05	1e-05
	2898	2	SLHTLFGDELCK	8.9e-06	0.0243802	1e-05
	2964	2	SLHTLFGDELCK	9.3e-06	0.000297745	1e-05
	2970	3	SLHTLFGDELCK	9.3e-06	1.93404e-05	1e-05
	3073	2	SLHTLFGDELCK	0.086	0.295805	1e-05
	3104	2	SLHTLFGDELCK	0.15	10.7268	0.0123967
	2868	2	SLHTLFGDELCK	0.006	1.91873	1e-05
	3044	3	SLHTLFGDELCK	0.079	0.0180556	1e-05
	3054	2	SLHTLFGDELCK	0.12	0.0638375	1e-05
	2892	2	SLHTLFGDELCK	0.0032	0.000172379	1e-05
	3019	3	SLHTLFGDELCK	0.0084	0.00174918	n
	3031	3	SLHTLFGDELCK	0.17	0.00591128	1e-05
	3043	2	SLHTLFGDELCK	0.014	0.00211939	1e-05
	3037	3	SLHTLFGDELCK	0.057	0.00873489	1e-05
	2875	2	SLHTLFGDELCK	0.053	0.11683	1e-05
	3033	2	SLHTLFGDELCK	0.052	0.00303665	n
	2886	3	SLHTLFGDELCK	0.0046	0.00412704	1e-05
	2913	2	SLHTLFGDELCK	0.0011	0.000114926	1e-05
	2893	3	SLHTLFGDELCK	0.047	0.000228943	1e-05
	2910	3	SLHTLFGDELCK	0.0014	0.00137297	1e-05
	3000	3	SLHTLFGDELCK	0.0027	0.00929842	1e-05
	3013	3	SLHTLFGDELCK	0.018	0.0272828	n
	3002	2	SLHTLFGDELCK	0.0031	0.00117598	n
	2940	3	SLHTLFGDELCK	3.7e-07	1.00148e-06	1e-05
	2958	2	SLHTLFGDELCK	8.2e-07	4.14078e-08	1e-05
	3006	3	SLHTLFGDELCK	0.0034	0.00383519	1e-05
	2959	3	SLHTLFGDELCK	9.9e-07	1.24971e-05	1e-05
	2988	2	SLHTLFGDELCK	4e-06	0.000408522	1e-05
	2941	2	SLHTLFGDELCK	1.1e-07	2.4202e-06	1e-05
	2976	3	SLHTLFGDELCK	1.9e-05	1.27959e-05	1e-05
	2971	2	SLHTLFGDELCK	2e-05	7.57793e-06	1e-05
	2934	2	SLHTLFGDELCK	2.1e-05	9.31042e-07	1e-05
	2922	2	SLHTLFGDELCK	2.8e-05	0.000269932	1e-05
	2936	3	SLHTLFGDELCK	3.2e-05	1.17386e-06	n
	2953	3	SLHTLFGDELCK	3.6e-05	9.53714e-05	1e-05
	3048	2	SLHTLFGDELCK	0.0037	0.366345	1e-05
	2872	2	TLFGDELCK	0.075	n	1e-05
	2064	3	NECFLSHKDDSPDLPK	0.0029	0.113929	n
	2422	2	LKPDPNTLCDEFK	9.9e-06	0.00116862	1e-05
	2436	2	LKPDPNTLCDEFK	0.027	0.136389	1e-05
	2443	2	LKPDPNTLCDEFK	0.68	34.3863	1e-05
	2410	3	LKPDPNTLCDEFK	0.68	0.130703	1e-05
	2431	3	LKPDPNTLCDEFK	0.031	0.00666402	1e-05
	2406	2	LKPDPNTLCDEFK	0.019	6.82761	1e-05
	2438	3	LKPDPNTLCDEFK	0.096	0.00277705	1e-05
	2402	2	LKPDPNTLCDEFK	0.0004	5.22039	1e-05
	2413	2	LKPDPNTLCDEFK	0.72	1.19594	1e-05
	2432	2	LKPDPNTLCDEFK	0.0027	1.0631	1e-05
	2384	2	LKPDPNTLCDEFK	0.0016	0.651096	1e-05
	2424	3	LKPDPNTLCDEFK	0.04	0.000111377	1e-05
	2389	3	LKPDPNTLCDEFK	0.0063	5.43392e-05	1e-05
	2448	3	LKPDPNTLCDEFK	0.075	3.51495	1e-05
	2394	3	LKPDPNTLCDEFK	0.0088	0.0223361	1e-05
	2371	3	LKPDPNTLCDEFK	0.11	0.0206404	1e-05
	2374	2	LKPDPNTLCDEFK	0.0074	0.611053	1e-05
	2366	3	LKPDPNTLCDEFK	0.012	0.00220805	1e-05
	2380	3	LKPDPNTLCDEFK	2.4	0.0181892	1e-05
	2400	3	LKPDPNTLCDEFK	0.0067	4.31151e-05	1e-05
	2418	3	LKPDPNTLCDEFK	0.0046	0.000218093	1e-05
	2587	2	YLYEIAR	0.14	43.085	1e-05
	4384	3	FYAPELLYYANK	0.0086	n	1e-05
	4452	2	FYAPELLYYANK	0.024	n	1e-05
	4436	2	FYAPELLYYANK	6.1e-05	n	1e-05
	4430	2	FYAPELLYYANK	5.3e-05	14.6454	1e-05
	4394	2	FYAPELLYYANK	1.9e-06	n	n
	4412	2	FYAPELLYYANK	8.1e-07	n	1e-05
	4443	2	FYAPELLYYANK	6.4e-07	n	1e-05
	4414	3	FYAPELLYYANK	0.0013	n	1e-05
	4466	3	FYAPELLYYANK	0.04	n	1e-05
	4424	2	FYAPELLYYANK	0.0021	0.133846	1e-05
	4370	2	FYAPELLYYANK	0.002	n	1e-05
	4365	2	FYAPELLYYANK	0.029	n	1e-05
	4457	2	FYAPELLYYANK	0.00011	n	1e-05
	4462	2	FYAPELLYYANK	8.6e-05	n	1e-05
	4383	2	FYAPELLYYANK	8.4e-05	n	1e-05
	4469	2	FYAPELLYYANK	0.087	n	1e-05
	4335	2	FYAPELLYYANK	0.089	n	1e-05
	4487	2	FYAPELLYYANK	0.057	n	1e-05
	4340	2	FYAPELLYYANK	0.054	n	1e-05
	4400	2	FYAPELLYYANK	0.0074	n	1e-05
	4376	2	FYAPELLYYANK	0.0038	n	n
	4390	3	FYAPELLYYANK	0.0083	n	1e-05
	4406	2	FYAPELLYYANK	1e-05	24.1756	1e-05
	4388	2	PELLYYANK	0.0071	n	0.326829
	4437	2	PELLYYANK	0.0035	n	1e-05
	4448	2	PELLYYANK	0.0056	n	0.00444444
	4377	2	PELLYYANK	0.0054	n	0.0229885
	4407	2	PELLYYANK	0.00045	n	1e-05
	4397	2	PELLYYANK	0.037	n	1e-05
	4359	2	PELLYYANK	0.0014	n	n
	4418	2	PELLYYANK	0.0068	n	1e-05
	2598	3	RHPEYAVSVLLR	0.00024	2.57156	1e-05
	2902	2	RHPEYAVSVLLR	0.18	n	0.00434783
	2931	2	RHPEYAVSVLLR	0.18	n	0.0352113
	2605	3	RHPEYAVSVLLR	0.0061	0.133036	n
	2538	3	RHPEYAVSVLLR	1.7	n	1e-05
	2845	3	RHPEYAVSVLLR	4.3	n	1e-05
	2558	2	RHPEYAVSVLLR	0.48	n	0.0320285
	2866	3	RHPEYAVSVLLR	0.59	1.22009	1e-05
	2860	3	HPEYAVSVLLR	0.75	14.2159	1e-05
	2857	2	HPEYAVSVLLR	0.18	n	1e-05
	2882	2	HPEYAVSVLLR	0.0081	n	1e-05
	2942	2	HPEYAVSVLLR	1.8	n	0.0320285
	2877	2	HPEYAVSVLLR	1.7	13.5058	1e-05
	2852	2	HPEYAVSVLLR	1.7	28.0195	0.00434783
	2266	3	VFDKLKHLVDEPQNLIK	0.0067	n	n
	2238	2	HLVDEPQNLIK	2e-05	2.18251e-07	1e-05
	2256	2	HLVDEPQNLIK	3.5e-05	6.5514e-06	1e-05
	2269	2	HLVDEPQNLIK	5.8e-05	6.15966e-06	n
	2329	2	HLVDEPQNLIK	8e-05	0.000548384	1e-05
	2316	2	HLVDEPQNLIK	6.7e-06	2.60076e-06	1e-05
	2289	2	HLVDEPQNLIK	8.5e-06	3.43262e-05	1e-05
	2281	3	HLVDEPQNLIK	1e-05	5.08116e-07	1e-05
	2311	3	HLVDEPQNLIK	1.1e-05	7.98169e-07	n
	2268	2	HLVDEPQNLIK	1.1e-05	1.41202e-08	1e-05
	2293	3	HLVDEPQNLIK	1.2e-05	5.85273e-09	1e-05
	2245	2	HLVDEPQNLIK	1.3e-05	1.41324e-06	0.334852
	2305	2	HLVDEPQNLIK	1.4e-07	2.27523e-07	1e-05
	2275	2	HLVDEPQNLIK	1.4e-07	8.24159e-10	1e-05
	2298	2	HLVDEPQNLIK	6.3e-08	7.24077e-09	1e-05
	2274	3	HLVDEPQNLIK	5e-08	2.54912e-08	1e-05
	2262	2	HLVDEPQNLIK	1.8e-08	4.4342e-09	1e-05
	2263	3	HLVDEPQNLIK	3.1e-09	1.50604e-09	1e-05
	2286	2	HLVDEPQNLIK	4e-06	2.54193e-08	1e-05
	2304	3	HLVDEPQNLIK	3.7e-06	8.36054e-07	1e-05
	2244	3	HLVDEPQNLIK	3.5e-06	6.65485e-07	1e-05
	2233	3	HLVDEPQNLIK	0.0018	2.47021e-05	1e-05
	2292	2	HLVDEPQNLIK	2.1e-06	1.05851e-09	n
	2322	2	HLVDEPQNLIK	1e-06	5.00881e-08	1e-05
	2324	3	HLVDEPQNLIK	3.9e-07	8.68125e-08	1e-05
	2278	2	HLVDEPQNLIK	5.8e-07	9.45432e-09	n
	2251	3	HLVDEPQNLIK	6.3e-07	1.48401e-08	1e-05
	2232	2	HLVDEPQNLIK	0.00087	4.84036e-06	1e-05
	2376	2	HLVDEPQNLIK	0.42	7.92938	1e-05
	2383	2	HLVDEPQNLIK	0.4	18.9798	0.0263158
	2346	2	HLVDEPQNLIK	0.013	6.72401	1e-05
	2226	2	HLVDEPQNLIK	0.00012	0.000208978	1e-05
	2354	3	HLVDEPQNLIK	0.013	0.202158	1e-05
	2360	2	HLVDEPQNLIK	0.012	0.00319083	0.376321
	2353	2	HLVDEPQNLIK	0.0055	0.0819467	0.0120968
	2336	3	HLVDEPQNLIK	0.21	2.22291	1e-05
	3929	2	LGEYGFQNALIVR	0.007	25.3245	0.015625
	3915	2	LGEYGFQNALIVR	0.0002	3.27968	1e-05
	3891	2	LGEYGFQNALIVR	0.07	6.63115	1e-05
	3898	2	LGEYGFQNALIVR	0.025	5.74507	0.0295203
	3945	2	LGEYGFQNALIVR	0.94	n	1e-05
	3885	2	LGEYGFQNALIVR	0.03	0.150656	1e-05
	3895	3	LGEYGFQNALIVR	0.23	3.90229	1e-05
	3921	2	LGEYGFQNALIVR	0.0085	38.5825	1e-05
	3861	2	LGEYGFQNALIVR	4	n	1e-05
	2361	2	KVPQVSTPTLVEVSR	2.6e-07	3.9383e-09	1e-05
	2408	2	KVPQVSTPTLVEVSR	0.0012	1.16002e-05	1e-05
	2358	3	KVPQVSTPTLVEVSR	3.3e-05	1.11096e-07	1e-05
	2318	2	KVPQVSTPTLVEVSR	4.6e-05	0.00315888	1e-05
	2416	2	KVPQVSTPTLVEVSR	5.2e-05	1.1476e-06	1e-05
	2310	2	KVPQVSTPTLVEVSR	5.7e-05	0.000260794	1e-05
	2388	3	KVPQVSTPTLVEVSR	7.4e-05	2.33722e-06	1e-05
	2350	3	KVPQVSTPTLVEVSR	7.9e-05	5.90443e-08	1e-05
	2323	3	KVPQVSTPTLVEVSR	5.6e-06	1.27169e-07	1e-05
	2430	2	KVPQVSTPTLVEVSR	5.6e-06	9.92395e-06	1e-05
	2401	2	KVPQVSTPTLVEVSR	1e-05	2.58628e-06	1e-05
	2426	2	KVPQVSTPTLVEVSR	1.6e-05	9.48906e-05	1e-05
	2419	3	KVPQVSTPTLVEVSR	1.7e-05	0.000236169	1e-05
	2472	3	KVPQVSTPTLVEVSR	0.46	0.646491	1e-05
	2307	3	KVPQVSTPTLVEVSR	0.0049	0.000188701	1e-05
	2455	3	KVPQVSTPTLVEVSR	0.22	15.3684	1e-05
	2395	3	KVPQVSTPTLVEVSR	0.011	0.000369779	1e-05
	2439	3	KVPQVSTPTLVEVSR	0.00016	2.29958e-05	0.170732
	2442	3	KVPQVSTPTLVEVSR	0.013	0.00134562	1e-05
	2449	3	KVPQVSTPTLVEVSR	0.0075	0.0125907	0.0183486
	2409	3	KVPQVSTPTLVEVSR	0.00087	9.37448e-06	n
	2319	3	KVPQVSTPTLVEVSR	0.0093	4.49774e-05	n
	2457	2	KVPQVSTPTLVEVSR	0.083	13.1902	1e-05
	2412	3	KVPQVSTPTLVEVSR	0.0029	0.000213891	1e-05
	2461	2	KVPQVSTPTLVEVSR	0.094	0.721092	1e-05
	2306	2	KVPQVSTPTLVEVSR	0.00057	0.0226055	1e-05
	2335	3	KVPQVSTPTLVEVSR	5.9e-07	3.30645e-06	1e-05
	2440	2	KVPQVSTPTLVEVSR	3.6e-07	2.30212e-06	1e-05
	2365	3	KVPQVSTPTLVEVSR	1.5e-06	3.57524e-08	1e-05
	2396	2	KVPQVSTPTLVEVSR	2.8e-06	4.56885e-07	1e-05
	2425	3	KVPQVSTPTLVEVSR	0.0017	5.33099e-05	1e-05
	2378	2	KVPQVSTPTLVEVSR	4.7e-11	1.33481e-08	1e-05
	2340	2	KVPQVSTPTLVEVSR	9.3e-11	6.9327e-10	1e-05
	2347	2	KVPQVSTPTLVEVSR	3.7e-09	1.34825e-09	1e-05
	2364	2	KVPQVSTPTLVEVSR	6.2e-09	3.53434e-09	1e-05
	2328	3	KVPQVSTPTLVEVSR	4e-08	5.26542e-12	1e-05
	2348	3	KVPQVSTPTLVEVSR	6.5e-08	9.74051e-10	1e-05
	2382	3	KVPQVSTPTLVEVSR	2.1e-07	3.0659e-07	1e-05
	2370	2	KVPQVSTPTLVEVSR	1.9e-07	7.7003e-08	1e-05
	2352	3	KVPQVSTPTLVEVSR	1.7e-07	9.40306e-10	1e-05
	2334	2	KVPQVSTPTLVEVSR	1.3e-07	3.61199e-08	1e-05
	2595	2	VPQVSTPTLVEVSR	0.0068	3.1469	1e-05
	2532	3	RPCFSALTPDETYVPK	0.11	0.500123	1e-05
	2479	3	RPCFSALTPDETYVPK	0.25	0.0198627	n
	2473	3	RPCFSALTPDETYVPK	0.36	1.35153	0.0416667
	2649	2	FSALTPDETYVPK	0.0066	n	0.494523
	2652	2	FSALTPDETYVPK	0.077	n	1e-05
	2622	2	FSALTPDETYVPK	0.0055	n	1e-05
	2646	2	FSALTPDETYVPK	0.0038	n	1e-05
	2670	2	FSALTPDETYVPK	0.008	n	1e-05
	3831	3	QIKKQTALVELLK	0.0016	28.7896	n
	3729	2	QTALVELLK	0.033	1.59433	1e-05
	3863	1	QTALVELLK	0.097	2.58135	1e-05
	3723	2	QTALVELLK	0.013	1.10036	1e-05
	3735	2	QTALVELLK	0.0035	41.0134	n
	3795	2	QTALVELLK	0.0095	n	n
	3765	2	QTALVELLK	0.0033	n	n
	3743	2	QTALVELLK	0.01	0.052273	1e-05
	3721	2	QTALVELLK	0.0028	n	n
	3766	2	QTALVELLK	0.014	0.453888	1e-05
	3873	2	QTALVELLK	0.0029	0.316638	1e-05
	3777	2	QTALVELLK	0.014	7.49065	1e-05
	3883	2	QTALVELLK	0.015	n	1e-05
	3706	2	QTALVELLK	0.0087	0.406257	1e-05
	3810	2	QTALVELLK	0.00071	n	0.398406
	3687	1	QTALVELLK	0.0074	0.53086	1e-05
	3819	2	QTALVELLK	0.02	5.39084	1e-05
	3783	2	QTALVELLK	0.035	0.351124	1e-05
	3700	2	QTALVELLK	0.5	3.27836	1e-05
	3897	2	QTALVELLK	0.73	n	0.00444444
	3813	2	QTALVELLK	0.019	6.37384	1e-05
	3853	1	QTALVELLK	0.036	28.8249	0.0263158
	3736	2	QTALVELLK	0.028	1.49152	1e-05
	3789	2	QTALVELLK	0.028	18.2365	1e-05
	3749	2	QTALVELLK	0.0066	7.56634	0.298429
	3773	2	QTALVELLK	0.0065	0.105287	1e-05
	3731	2	QTALVELLK	0.037	1.22115	1e-05
	3761	2	QTALVELLK	0.0058	0.161184	1e-05
	3837	2	QTALVELLK	0.038	7.41029	1e-05
	3705	2	QTALVELLK	0.0023	n	n
	3796	2	QTALVELLK	0.0012	2.74344	1e-05
	3827	2	QTALVELLK	0.0023	5.47017	1e-05
	3888	2	QTALVELLK	0.0024	n	n
	3867	2	QTALVELLK	0.026	n	0.012
	3850	2	QTALVELLK	0.041	n	0.0347222
	3857	2	QTALVELLK	0.0014	n	n
	3849	2	QTALVELLK	0.024	n	0.0343643
	3696	2	QTALVELLK	0.033	n	1e-05
	3859	2	QTALVELLK	0.012	8.78441	1e-05
	3879	2	QTALVELLK	0.011	n	1e-05
	3676	2	QTALVELLK	0.017	n	0.0263158
	3753	2	QTALVELLK	0.011	0.246744	1e-05
	3802	1	QTALVELLK	0.052	3.01063	1e-05
	3804	2	QTALVELLK	0.032	2.2266	1e-05
	3846	2	QTALVELLK	0.016	0.0740627	1e-05
	3772	2	QTALVELLK	0.0051	n	0.398406
	3759	2	QTALVELLK	0.0048	0.410263	1e-05
	3699	2	QTALVELLK	0.0045	0.0235979	1e-05
	3793	1	QTALVELLK	0.021	9.55174	1e-05
	3807	2	QTALVELLK	0.0041	1.48567	1e-05
	3702	1	QTALVELLK	0.55	1.09074	1e-05
	3779	2	QTALVELLK	0.0039	22.5045	n
	3862	2	QTALVELLK	0.0038	n	0.21813
	3833	1	QTALVELLK	0.007	0.0461699	1e-05
	3801	2	QTALVELLK	0.0019	n	n
	3843	2	QTALVELLK	0.022	3.0549	1e-05
	2905	3	HPEYAVSVLLR	n	6.50844	0.0183486
	4475	2	FYAPELLYYANK	n	26.7896	1e-05
	2655	2	FSALTPDETYVPK	n	n	1e-05
	2617	2	VPQVSTPTLVEVSR	n	10.2652	0.0123967
	2502	3	RPCFSALTPDETYVPK	n	3.40147	0.0272727
	2599	3	RPCFSALTPDETYVPK	n	16.0686	1e-05
	2553	3	RPCFSALTPDETYVPK	n	n	1e-05
	4344	1	PELLYYANK	n	n	0.043771
	2748	2	FSALTPDETYVPK	n	n	0.00444444
	2742	2	FSALTPDETYVPK	n	n	0.043771
	2377	2	LKPDPNTLCDEFK	n	8.70335	1e-05
	3051	3	DEHVKLVNELTEFAK	n	n	1e-05
	2706	2	FSALTPDETYVPK	n	n	0.00431034
	2712	2	FSALTPDETYVPK	n	n	0.0123967
	4372	1	PELLYYANK	n	n	0.00421941
	2576	3	RPCFSALTPDETYVPK	n	n	1e-05
	3771	1	QTALVELLK	n	0.0630517	1e-05
	4495	2	FYAPELLYYANK	n	n	0.012
	3442	2	LGSFLYEYSR	n	n	0.00421941
	3085	2	SLHTLFGDELCK	n	n	1e-05
	3742	1	QTALVELLK	n	0.018428	1e-05
	3082	3	SLHTLFGDELCK	n	8.54109	1e-05
	2876	3	HPEYAVSVLLR	n	1.14074	1e-05
	1918	2	FKDLGEEHFK	n	n	0.0229885
	2564	2	WGKYLYEIAR	n	n	0.0120968
	4454	1	PELLYYANK	n	n	1e-05
	3164	1	LVNELTEFAK	n	0.00448066	1e-05
	4422	2	FYAPELLYYANK	n	n	0.00440529
	2718	2	FSALTPDETYVPK	n	n	0.0120968
	2063	2	NECFLSHKDDSPDLPK	n	n	1e-05
	2601	2	FSALTPDETYVPK	n	n	0.00434783
	2557	1	YLYEIAR	n	n	0.015625
	3905	2	LGEYGFQNALIVR	n	7.90144	1e-05
	3436	2	LGSFLYEYSR	n	n	0.028777
	3016	1	LVNELTEFAK	n	0.0254838	1e-05
	3061	3	SLHTLFGDELCK	n	8.04559	1e-05
	3092	1	LVNELTEFAK	n	0.00202147	1e-05
	2688	2	FSALTPDETYVPK	n	n	1e-05
	3943	3	LGEYGFQNALIVR	n	n	1e-05
	2563	1	YLYEIAR	n	n	0.0123967
	3103	1	LVNELTEFAK	n	0.00912512	1e-05
	3949	3	LGEYGFQNALIVR	n	n	1e-05
	3495	2	LGSFLYEYSR	n	n	1e-05
	3762	1	QTALVELLK	n	0.0375431	1e-05
	3882	3	LGEYGFQNALIVR	n	8.04676	1e-05
	2647	2	VPQVSTPTLVEVSR	n	47.7992	1e-05
	2911	2	HPEYAVSVLLR	n	n	0.00421941
	2642	2	FSALTPDETYVPK	n	n	1e-05
	3732	1	QTALVELLK	n	0.514792	1e-05
	3045	1	LVNELTEFAK	n	0.00033522	1e-05
	2474	2	LKPDPNTLCDEFK	n	n	1e-05
	4421	3	FYAPELLYYANK	n	n	1e-05
	2828	2	HPEYAVSVLLR	n	n	0.0263158
	3194	1	LVNELTEFAK	n	0.10108	1e-05
	4354	2	FYAPELLYYANK	n	n	1e-05
	4367	2	PELLYYANK	n	n	1e-05
	3690	2	QTALVELLK	n	34.7536	0.0229885
	3454	2	LGSFLYEYSR	n	n	0.015625
	3471	2	LGSFLYEYSR	n	n	0.028777
	1968	3	FKDLGEEHFK	n	12.861	1e-05
	3078	2	SLHTLFGDELCK	n	43.9507	1e-05
	2460	3	LKPDPNTLCDEFK	n	0.297776	1e-05
	4482	2	FYAPELLYYANK	n	n	0.015625
	2611	2	VPQVSTPTLVEVSR	n	1.70101	0.0295203
	3711	1	QTALVELLK	n	10.4273	1e-05
	3855	2	LGEYGFQNALIVR	n	n	1e-05
	2731	2	FSALTPDETYVPK	n	n	1e-05
	3121	3	SLHTLFGDELCK	n	n	1e-05
	1984	3	FKDLGEEHFK	n	14.4854	1e-05
	2938	3	HPEYAVSVLLR	n	27.6178	1e-05
	2466	2	LKPDPNTLCDEFK	n	n	0.0295203
	2596	1	YLYEIAR	n	n	0.0320285
	4426	1	PELLYYANK	n	26.8948	1e-05
	3465	2	LGSFLYEYSR	n	n	0.00444444
	3058	2	LVNELTEFAK	n	5.45808e-05	n
	3912	3	LGEYGFQNALIVR	n	8.93851	1e-05
	2586	2	VPQVSTPTLVEVSR	n	n	1e-05
	3134	1	LVNELTEFAK	n	0.000236922	1e-05
	2572	3	KVPQVSTPTLVEVSR	n	n	1e-05
	2559	2	VPQVSTPTLVEVSR	n	18.1425	0.0120968
	3097	3	SLHTLFGDELCK	n	n	1e-05
	2462	2	LKPDPNTLCDEFK	n	n	1e-05
	4463	2	PELLYYANK	n	n	0.043771
	4503	2	FYAPELLYYANK	n	n	0.028777
	4480	2	FYAPELLYYANK	n	n	0.00421941
	2628	2	FSALTPDETYVPK	n	n	1e-05
	3232	1	LVNELTEFAK	n	0.512356	1e-05
	3074	1	LVNELTEFAK	n	0.00352464	1e-05
	3067	3	SLHTLFGDELCK	n	2.13831	1e-05
	2581	2	VPQVSTPTLVEVSR	n	n	1e-05
	3122	1	LVNELTEFAK	n	1.90262e-05	1e-05
	3483	2	LGSFLYEYSR	n	n	0.0229885
	4947	2	TVMENFVAFVDK	n	n	1e-05
	2716	2	FSALTPDETYVPK	n	n	0.0229885
	2684	2	FSALTPDETYVPK	n	n	1e-05
	2515	3	RPCFSALTPDETYVPK	n	18.7017	0.025641
	3713	2	QTALVELLK	n	n	0.0123967
	2736	2	FSALTPDETYVPK	n	n	0.0295203
	3091	3	SLHTLFGDELCK	n	3.69361	1e-05
	2700	2	FSALTPDETYVPK	n	n	1e-05
	2613	2	FSALTPDETYVPK	n	49.1654	1e-05
	2676	2	FSALTPDETYVPK	n	n	0.00421941
	3951	2	LGEYGFQNALIVR	n	n	0.043771
	2682	2	FSALTPDETYVPK	n	41.7912	1e-05
	3682	2	QTALVELLK	n	n	1e-05
	4348	2	PELLYYANK	n	n	0.0120968
	2616	2	FSALTPDETYVPK	n	n	1e-05
	4477	1	PELLYYANK	n	n	1e-05
	2677	2	VPQVSTPTLVEVSR	n	n	0.0347222
	2658	2	FSALTPDETYVPK	n	n	1e-05

## Sheet: BSA_CDA_noProcessing
Ref	Desc	MW	Total	UniqueTotal	Coverage	Tandem	OMSSA	Inspect
P02769	Serum albumin precursor - Bos taurus (Bovine)	69865.7	378	19	0.27018	233	202	243
P02769	Serum albumin precursor - Bos taurus (Bovine)	378	19
	Scan	Charge	Peptide	Tandem (Expect)	OMSSA (e-val)	Inspect (p-val)
	1949	2	FKDLGEEHFK	0.0069	1.83845	n
	3233	2	LVNELTEFAK	0.021	0.832514	1e-05
	3188	1	LVNELTEFAK	0.02	0.00062529	1e-05
	3077	2	LVNELTEFAK	0.00066	0.00363503	n
	3389	2	LVNELTEFAK	0.00065	n	0.010101
	3125	2	LVNELTEFAK	0.00019	0.000223264	n
	3173	2	LVNELTEFAK	0.00021	7.57367e-05	n
	3191	2	LVNELTEFAK	0.00096	0.0135171	n
	3287	2	LVNELTEFAK	0.14	12.5962	1e-05
	3221	2	LVNELTEFAK	0.001	0.0457178	1e-05
	3137	2	LVNELTEFAK	0.001	0.000112114	n
	3089	2	LVNELTEFAK	0.00064	0.00100615	n
	3201	1	LVNELTEFAK	0.00064	0.00985958	1e-05
	3053	2	LVNELTEFAK	0.00058	1.27442	n
	3080	1	LVNELTEFAK	0.0011	0.00129088	0.0103093
	3119	2	LVNELTEFAK	0.0013	0.00129585	n
	3107	2	LVNELTEFAK	0.0014	7.23958e-05	n
	3153	1	LVNELTEFAK	0.00055	0.000714143	1e-05
	3047	2	LVNELTEFAK	0.0015	0.221383	n
	3056	1	LVNELTEFAK	0.0014	0.488883	0.01
	3177	1	LVNELTEFAK	0.00026	2.37491e-05	1e-05
	3131	2	LVNELTEFAK	0.00026	3.47493e-06	n
	3158	1	LVNELTEFAK	0.00027	2.64052e-05	1e-05
	3155	2	LVNELTEFAK	0.00033	5.47844e-05	1e-05
	3149	2	LVNELTEFAK	0.00035	0.00192672	n
	3095	2	LVNELTEFAK	0.022	0.00703702	n
	3197	2	LVNELTEFAK	0.00038	0.0322933	n
	3167	2	LVNELTEFAK	0.0005	1.19415e-05	1e-05
	3245	2	LVNELTEFAK	0.076	2.88332	1e-05
	3209	2	LVNELTEFAK	0.0052	0.0107031	1e-05
	3215	2	LVNELTEFAK	0.0066	0.115916	n
	3257	2	LVNELTEFAK	0.014	1.00225	1e-05
	3275	2	LVNELTEFAK	0.011	4.05321	1e-05
	3185	2	LVNELTEFAK	0.011	0.001976	n
	3071	2	LVNELTEFAK	0.0024	0.0331232	n
	3092	1	LVNELTEFAK	0.0025	0.000330212	1e-05
	3179	2	LVNELTEFAK	0.0025	0.00125944	n
	3251	2	LVNELTEFAK	0.0031	0.0883786	n
	3203	2	LVNELTEFAK	0.0034	0.00394716	n
	3239	2	LVNELTEFAK	0.0034	10.8177	n
	3068	1	LVNELTEFAK	0.0035	0.140863	0.0252101
	3161	2	LVNELTEFAK	0.0018	0.00133888	n
	3083	2	LVNELTEFAK	0.0022	0.00191764	n
	3059	2	LVNELTEFAK	0.00068	0.0411425	n
	3206	1	LVNELTEFAK	0.00069	0.00203752	1e-05
	3101	2	LVNELTEFAK	0.00072	0.0148839	n
	3113	2	LVNELTEFAK	0.00076	0.0158573	n
	3143	2	LVNELTEFAK	0.00083	0.00297977	n
	3030	3	SLHTLFGDELCK	0.017	0.00547869	1e-05
	3037	2	SLHTLFGDELCK	0.018	0.000242156	1e-05
	2963	3	SLHTLFGDELCK	3.2e-07	3.4835e-05	1e-05
	2964	2	SLHTLFGDELCK	3e-07	4.58783e-06	1e-05
	3011	3	SLHTLFGDELCK	0.0011	0.0018788	1e-05
	2969	2	SLHTLFGDELCK	2.8e-07	1.51663e-07	1e-05
	3000	2	SLHTLFGDELCK	2.5e-07	4.34391e-06	1e-05
	2994	2	SLHTLFGDELCK	3.7e-06	8.64154e-06	1e-05
	2975	2	SLHTLFGDELCK	2.3e-06	3.11275e-05	1e-05
	2981	2	SLHTLFGDELCK	9.3e-07	6.94983e-08	1e-05
	2952	2	SLHTLFGDELCK	6e-07	5.41799e-05	1e-05
	3023	3	SLHTLFGDELCK	0.00056	0.0103686	n
	2928	2	SLHTLFGDELCK	8.8e-05	5.3204e-05	1e-05
	3005	3	SLHTLFGDELCK	0.0001	1.32661e-05	1e-05
	2988	2	SLHTLFGDELCK	0.00064	0.000242621	1e-05
	3031	2	SLHTLFGDELCK	0.00012	0.000143518	1e-05
	3024	2	SLHTLFGDELCK	0.00013	0.000416799	n
	2957	3	SLHTLFGDELCK	3.5e-05	2.40989e-05	1e-05
	2916	2	SLHTLFGDELCK	0.002	0.000689565	1e-05
	2940	2	SLHTLFGDELCK	3.4e-05	0.00019514	1e-05
	2909	3	SLHTLFGDELCK	7.2e-05	0.0238329	1e-05
	3018	3	SLHTLFGDELCK	0.00022	3.64163e-05	1e-05
	2976	3	SLHTLFGDELCK	4.1e-05	0.000102773	1e-05
	2922	2	SLHTLFGDELCK	6.8e-05	0.000135273	1e-05
	2987	3	SLHTLFGDELCK	0.00037	0.00190607	1e-05
	2946	2	SLHTLFGDELCK	4.7e-06	3.64651e-07	1e-05
	2939	3	SLHTLFGDELCK	0.00037	0.000358033	1e-05
	2999	3	SLHTLFGDELCK	5.4e-06	3.04137e-05	1e-05
	3006	2	SLHTLFGDELCK	5.7e-06	2.18161e-06	1e-05
	2958	2	SLHTLFGDELCK	7.2e-06	1.7041e-06	1e-05
	3012	2	SLHTLFGDELCK	0.00028	0.000668686	1e-05
	3017	2	SLHTLFGDELCK	8.9e-06	1.14487e-06	1e-05
	2951	3	SLHTLFGDELCK	1e-05	5.81581e-05	1e-05
	2982	3	SLHTLFGDELCK	1.2e-05	1.58779e-06	1e-05
	2970	3	SLHTLFGDELCK	2.1e-05	2.39476e-06	1e-05
	2945	3	SLHTLFGDELCK	0.00022	4.11112e-07	1e-05
	2921	3	SLHTLFGDELCK	0.00025	0.000424396	1e-05
	2904	2	SLHTLFGDELCK	0.0064	0.01083	n
	3042	3	SLHTLFGDELCK	0.19	0.0618842	1e-05
	2910	2	SLHTLFGDELCK	3.3e-05	0.000766015	1e-05
	2933	3	SLHTLFGDELCK	0.00021	2.54771e-05	1e-05
	2993	3	SLHTLFGDELCK	3.2e-05	3.57551e-05	1e-05
	2927	3	SLHTLFGDELCK	0.001	0.00123607	1e-05
	2934	2	SLHTLFGDELCK	2.5e-05	5.27839e-06	1e-05
	3055	2	SLHTLFGDELCK	0.097	0.0127559	n
	2900	2	SLHTLFGDELCK	0.099	8.68379	1e-05
	3035	3	SLHTLFGDELCK	0.075	0.0114976	0.0166667
	3043	2	SLHTLFGDELCK	0.13	0.00432747	1e-05
	2915	3	SLHTLFGDELCK	0.049	0.00212571	n
	2081	3	NECFLSHKDDSPDLPK	0.029	0.0706892	1e-05
	2474	2	LKPDPNTLCDEFK	0.36	18.2745	1e-05
	2438	2	LKPDPNTLCDEFK	0.34	45.3241	1e-05
	2443	2	LKPDPNTLCDEFK	0.014	n	1e-05
	2449	2	LKPDPNTLCDEFK	0.0029	5.98398	n
	2472	3	LKPDPNTLCDEFK	0.89	0.0184498	0.0769231
	4644	2	FYAPELLYYANK	0.0019	n	1e-05
	4608	2	FYAPELLYYANK	0.00057	n	1e-05
	4590	2	FYAPELLYYANK	0.059	n	1e-05
	4566	2	FYAPELLYYANK	1.5e-05	n	1e-05
	4632	2	FYAPELLYYANK	0.00066	n	1e-05
	4614	2	FYAPELLYYANK	0.00011	n	1e-05
	4584	2	FYAPELLYYANK	7.7e-06	n	1e-05
	4596	2	FYAPELLYYANK	0.002	n	1e-05
	4578	2	FYAPELLYYANK	9.2e-05	n	1e-05
	4560	2	FYAPELLYYANK	9.2e-05	n	n
	4620	2	FYAPELLYYANK	0.00038	n	0.0174672
	4564	3	FYAPELLYYANK	0.011	n	1e-05
	4655	2	FYAPELLYYANK	0.0042	n	n
	4572	2	FYAPELLYYANK	0.0039	n	1e-05
	4548	2	FYAPELLYYANK	0.0088	n	1e-05
	4582	3	FYAPELLYYANK	0.0081	n	0.0151515
	4602	2	FYAPELLYYANK	0.0078	n	1e-05
	4554	2	FYAPELLYYANK	0.0018	n	1e-05
	4658	2	PELLYYANK	0.059	n	1e-05
	4586	2	PELLYYANK	0.00017	n	1e-05
	4556	2	PELLYYANK	0.0092	n	n
	4611	2	PELLYYANK	0.017	n	1e-05
	4579	2	PELLYYANK	0.00037	n	1e-05
	4562	2	PELLYYANK	0.0052	n	1e-05
	4550	2	PELLYYANK	0.013	n	1e-05
	4623	2	PELLYYANK	0.0022	n	0.00961538
	4567	2	PELLYYANK	0.0073	n	n
	4574	2	PELLYYANK	0.0032	n	1e-05
	4615	2	PELLYYANK	0.0012	n	1e-05
	4635	2	PELLYYANK	0.0016	n	n
	2537	3	RHPEYAVSVLLR	0.077	n	1e-05
	2899	2	HPEYAVSVLLR	0.27	n	1e-05
	2309	2	HLVDEPQNLIK	3.6e-06	1.27132e-09	n
	2256	3	HLVDEPQNLIK	0.013	5.89142e-05	1e-05
	2286	3	HLVDEPQNLIK	2.3e-08	1.61155e-09	n
	2261	2	HLVDEPQNLIK	1.5e-06	3.00534e-07	n
	2292	3	HLVDEPQNLIK	1.1e-06	6.23731e-09	n
	2306	2	HLVDEPQNLIK	7.2e-07	8.46454e-08	n
	2303	2	HLVDEPQNLIK	5.8e-07	8.92952e-08	n
	2322	3	HLVDEPQNLIK	5.5e-07	2.23855e-07	n
	2274	3	HLVDEPQNLIK	4.9e-07	1.80661e-09	n
	2249	2	HLVDEPQNLIK	0.00066	0.00146097	1e-05
	2339	2	HLVDEPQNLIK	0.0017	9.17465e-07	1e-05
	2250	3	HLVDEPQNLIK	0.007	0.000448415	1e-05
	2267	2	HLVDEPQNLIK	2.4e-05	2.35791e-07	n
	2279	2	HLVDEPQNLIK	2.3e-05	8.84571e-08	n
	2328	3	HLVDEPQNLIK	2.2e-05	1.14577e-06	n
	2315	2	HLVDEPQNLIK	1.6e-05	8.15537e-10	n
	2310	3	HLVDEPQNLIK	1.5e-05	5.09402e-10	n
	2341	3	HLVDEPQNLIK	0.0061	5.39257e-05	1e-05
	2268	3	HLVDEPQNLIK	6.4e-05	1.72986e-07	n
	2282	2	HLVDEPQNLIK	4.7e-05	9.52809e-08	n
	2316	3	HLVDEPQNLIK	4e-05	5.72503e-09	n
	2345	2	HLVDEPQNLIK	3.9e-05	2.57449e-05	1e-05
	2327	2	HLVDEPQNLIK	3.8e-05	1.34046e-07	n
	2348	3	HLVDEPQNLIK	3.2e-05	0.000141532	1e-05
	2364	2	HLVDEPQNLIK	0.68	16.8585	1e-05
	2280	3	HLVDEPQNLIK	3.2e-05	5.94118e-08	n
	2262	3	HLVDEPQNLIK	2.5e-05	5.99966e-06	n
	2304	3	HLVDEPQNLIK	2.4e-05	5.98987e-08	n
	2291	2	HLVDEPQNLIK	4.3e-07	2.77404e-09	n
	2319	2	HLVDEPQNLIK	3.8e-07	9.45515e-10	n
	2321	2	HLVDEPQNLIK	3.7e-07	2.96794e-09	n
	2273	2	HLVDEPQNLIK	1.4e-07	5.1228e-08	n
	2297	2	HLVDEPQNLIK	1.2e-07	9.60036e-10	n
	2298	3	HLVDEPQNLIK	5e-08	4.98057e-09	n
	2294	2	HLVDEPQNLIK	3.5e-08	3.12988e-09	n
	2285	2	HLVDEPQNLIK	3.2e-08	6.47661e-09	n
	2333	2	HLVDEPQNLIK	0.0001	3.98714e-07	n
	2335	3	HLVDEPQNLIK	0.00013	5.54394e-07	1e-05
	2255	2	HLVDEPQNLIK	0.00014	8.24608e-06	1e-05
	2366	3	HLVDEPQNLIK	1.4	n	1e-05
	2354	3	HLVDEPQNLIK	1.4	1.49628	1e-05
	2351	2	HLVDEPQNLIK	0.81	0.0397831	1e-05
	4012	2	LGEYGFQNALIVR	0.038	n	1e-05
	4018	2	LGEYGFQNALIVR	0.066	n	1e-05
	4006	2	LGEYGFQNALIVR	2.9	11.7654	1e-05
	3982	2	LGEYGFQNALIVR	4.1	n	1e-05
	3988	2	LGEYGFQNALIVR	0.00084	n	1e-05
	2461	2	KVPQVSTPTLVEVSR	4.9e-05	1.70985e-05	n
	2425	2	KVPQVSTPTLVEVSR	4.6e-06	2.07057e-06	1e-05
	2353	2	KVPQVSTPTLVEVSR	3.7e-09	3.12617e-07	1e-05
	2382	2	KVPQVSTPTLVEVSR	3.9e-09	1.7137e-08	1e-05
	2334	3	KVPQVSTPTLVEVSR	0.98	0.0155125	0.015625
	2468	2	KVPQVSTPTLVEVSR	0.022	0.000108646	1e-05
	2450	2	KVPQVSTPTLVEVSR	0.00037	0.000339374	1e-05
	2471	3	KVPQVSTPTLVEVSR	0.00036	0.000263654	1e-05
	2413	2	KVPQVSTPTLVEVSR	8.8e-08	3.83032e-08	1e-05
	2423	3	KVPQVSTPTLVEVSR	4.4e-05	2.16018e-07	1e-05
	2478	3	KVPQVSTPTLVEVSR	2.3	0.99355	1e-05
	2370	2	KVPQVSTPTLVEVSR	2.3e-07	4.14667e-08	1e-05
	2393	3	KVPQVSTPTLVEVSR	0.00025	7.56498e-09	1e-05
	2456	2	KVPQVSTPTLVEVSR	2.5e-05	1.54861e-05	1e-05
	2359	2	KVPQVSTPTLVEVSR	2.4e-07	4.89202e-06	1e-05
	2375	3	KVPQVSTPTLVEVSR	2.4e-05	1.96137e-08	1e-05
	2357	3	KVPQVSTPTLVEVSR	2.4e-05	1.26009e-05	1e-05
	2363	3	KVPQVSTPTLVEVSR	4.1e-07	4.20406e-09	1e-05
	2352	3	KVPQVSTPTLVEVSR	2.9e-07	3.32675e-07	1e-05
	2405	3	KVPQVSTPTLVEVSR	0.00031	9.38116e-09	1e-05
	2365	2	KVPQVSTPTLVEVSR	3.3e-07	8.73723e-08	1e-05
	2453	3	KVPQVSTPTLVEVSR	0.0012	5.20834e-05	1e-05
	2459	3	KVPQVSTPTLVEVSR	0.0018	7.83853e-06	1e-05
	2346	3	KVPQVSTPTLVEVSR	0.0016	6.42566e-06	1e-05
	2466	3	KVPQVSTPTLVEVSR	0.088	9.57167e-05	1e-05
	2473	2	KVPQVSTPTLVEVSR	0.0072	0.00198325	n
	2447	3	KVPQVSTPTLVEVSR	0.0054	9.45279e-06	1e-05
	2417	3	KVPQVSTPTLVEVSR	0.00057	5.06424e-07	1e-05
	2342	2	KVPQVSTPTLVEVSR	0.00057	2.00607	n
	2347	2	KVPQVSTPTLVEVSR	0.0002	3.07439e-05	1e-05
	2441	3	KVPQVSTPTLVEVSR	0.0042	6.53455e-07	1e-05
	2435	3	KVPQVSTPTLVEVSR	0.00019	1.96966e-06	1e-05
	2381	3	KVPQVSTPTLVEVSR	1.3e-05	1.31803e-09	1e-05
	2369	3	KVPQVSTPTLVEVSR	1.1e-05	2.4779e-09	1e-05
	2484	3	KVPQVSTPTLVEVSR	0.32	0.0324251	1e-05
	2407	2	KVPQVSTPTLVEVSR	7.4e-06	1.32002e-07	1e-05
	2419	2	KVPQVSTPTLVEVSR	7e-06	4.04968e-07	n
	2336	2	KVPQVSTPTLVEVSR	0.12	46.77	1e-05
	2387	3	KVPQVSTPTLVEVSR	6.1e-06	1.66572e-09	1e-05
	2487	2	KVPQVSTPTLVEVSR	0.0075	0.0141926	n
	2340	3	KVPQVSTPTLVEVSR	0.014	0.0199883	1e-05
	2429	3	KVPQVSTPTLVEVSR	5e-06	9.9554e-07	n
	2431	2	KVPQVSTPTLVEVSR	1.3e-06	9.81267e-05	1e-05
	2377	2	KVPQVSTPTLVEVSR	1.7e-06	5.54864e-08	1e-05
	2399	3	KVPQVSTPTLVEVSR	1.8e-06	4.32924e-08	1e-05
	2411	3	KVPQVSTPTLVEVSR	2e-06	2.36416e-08	1e-05
	2400	2	KVPQVSTPTLVEVSR	2.3e-06	1.63743e-07	1e-05
	2437	2	KVPQVSTPTLVEVSR	2.4e-06	2.00102e-05	n
	2395	2	KVPQVSTPTLVEVSR	2.8e-06	1.44311e-07	n
	2388	2	KVPQVSTPTLVEVSR	3.4e-06	8.44273e-09	1e-05
	2444	2	KVPQVSTPTLVEVSR	0.00045	1.48312e-05	n
	2616	2	VPQVSTPTLVEVSR	0.013	n	1e-05
	2355	2	VSTPTLVEVSR	0.00018	n	n
	2717	2	FSALTPDETYVPK	0.0056	n	1e-05
	2669	2	FSALTPDETYVPK	0.0046	n	1e-05
	2693	2	FSALTPDETYVPK	0.0048	n	1e-05
	3844	3	QIKKQTALVELLK	0.0025	n	n
	3929	3	QIKKQTALVELLK	0.0027	n	n
	3960	3	QIKKQTALVELLK	0.0059	7.28789	n
	3892	3	QIKKQTALVELLK	0.00081	n	n
	3973	2	QTALVELLK	0.0029	22.7448	n
	3898	2	QTALVELLK	0.0027	n	n
	3945	2	QTALVELLK	0.019	n	1e-05
	3948	2	QTALVELLK	0.00068	n	n
	3874	2	QTALVELLK	0.0025	n	n
	3855	2	QTALVELLK	0.02	0.714931	1e-05
	3897	2	QTALVELLK	0.021	1.26824	1e-05
	3831	2	QTALVELLK	0.021	1.89634	1e-05
	3885	2	QTALVELLK	0.042	6.80916	1e-05
	3905	2	QTALVELLK	0.0005	n	n
	3834	3	QIKKQTALVELLK	0.013	0.00605445	1e-05
	3922	2	QTALVELLK	0.00033	n	n
	3810	3	QIKKQTALVELLK	0.11	0.000451855	1e-05
	3955	2	QTALVELLK	0.002	n	n
	3870	2	QTALVELLK	0.0022	0.276306	n
	3894	2	QTALVELLK	0.00097	0.00213746	1e-05
	3862	2	QTALVELLK	0.001	n	n
	3873	2	QTALVELLK	0.03	1.33362	1e-05
	3843	2	QTALVELLK	0.027	5.37107	1e-05
	3833	2	QTALVELLK	0.0013	n	n
	3826	2	QTALVELLK	0.0046	n	n
	3850	2	QTALVELLK	0.0013	n	n
	3802	2	QTALVELLK	0.0016	n	n
	3857	2	QTALVELLK	0.0014	n	n
	3917	2	QTALVELLK	0.0037	n	n
	3821	2	QTALVELLK	0.0014	n	n
	3886	2	QTALVELLK	0.0014	n	n
	3838	2	QTALVELLK	0.0041	n	0.25062
	3910	2	QTALVELLK	0.0041	n	n
	3865	1	QTALVELLK	0.019	0.368025	1e-05
	3891	2	QTALVELLK	0.00063	0.375626	1e-05
	3797	1	QTALVELLK	0.015	n	1e-05
	3882	3	QIKKQTALVELLK	0.065	0.0143764	n
	3777	2	QTALVELLK	0.014	n	1e-05
	3924	1	QTALVELLK	0.036	3.40074	1e-05
	3841	1	QTALVELLK	0.0065	0.0286009	1e-05
	3867	2	QTALVELLK	0.0064	0.351921	1e-05
	3935	2	QTALVELLK	0.0066	n	n
	3903	2	QTALVELLK	0.0063	4.18146	n
	3915	2	QTALVELLK	0.033	1.26631	1e-05
	3819	2	QTALVELLK	0.0067	3.69641	1e-05
	3927	2	QTALVELLK	0.0067	0.261985	1e-05
	3795	2	QTALVELLK	0.0067	n	1e-05
	3880	2	QTALVELLK	0.0052	n	n
	3849	2	QTALVELLK	0.0051	0.0575303	1e-05
	3942	2	QTALVELLK	0.0049	n	n
	3781	2	QTALVELLK	0.0048	n	n
	3939	2	QTALVELLK	0.0071	9.22169	1e-05
	3837	2	QTALVELLK	0.0072	0.0812287	1e-05
	3801	2	QTALVELLK	0.032	1.84049	1e-05
	3933	2	QTALVELLK	0.017	11.9219	1e-05
	3951	2	QTALVELLK	0.017	28.1032	1e-05
	3807	2	QTALVELLK	0.14	1.07616	1e-05
	3822	3	QIKKQTALVELLK	0.011	0.0287432	1e-05
	3858	2	QTALVELLK	0.016	0.242825	1e-05
	3879	2	QTALVELLK	0.051	2.04654	1e-05
	3869	2	QTALVELLK	0.00028	n	0.446619
	3146	1	LVNELTEFAK	n	0.001457	1e-05
	3050	1	LVNELTEFAK	n	0.119008	1e-05
	2898	3	SLHTLFGDELCK	n	n	1e-05
	3856	1	QTALVELLK	n	0.340597	1e-05
	4551	1	PELLYYANK	n	n	1e-05
	4599	1	PELLYYANK	n	11.5079	1e-05
	4573	3	RHPYFYAPELLYYANK	n	0.0106675	n
	4630	1	PELLYYANK	n	n	1e-05
	4597	3	RHPYFYAPELLYYANK	n	0.000659372	n
	4609	3	RHPYFYAPELLYYANK	n	0.00158177	n
	4549	3	RHPYFYAPELLYYANK	n	0.000506485	n
	4585	3	RHPYFYAPELLYYANK	n	7.68892e-05	n
	3845	1	QTALVELLK	n	2.42023	1e-05
	3182	1	LVNELTEFAK	n	0.000677562	1e-05
	3098	1	LVNELTEFAK	n	0.00351783	1e-05
	4575	1	PELLYYANK	n	39.9122	1e-05
	4530	2	FYAPELLYYANK	n	n	1e-05
	2729	2	FSALTPDETYVPK	n	n	1e-05
	3527	2	LGSFLYEYSR	n	n	1e-05
	4593	3	RHPYFYAPELLYYANK	n	0.00130326	n
	2436	3	LKPDPNTLCDEFK	n	n	1e-05
	4657	1	PELLYYANK	n	n	1e-05
	3832	1	QTALVELLK	n	0.996459	1e-05
	3127	1	LVNELTEFAK	n	7.69676e-05	1e-05
	4647	2	PELLYYANK	n	n	1e-05
	4661	2	FYAPELLYYANK	n	n	1e-05
	4537	2	FYAPELLYYANK	n	n	1e-05
	3868	1	QTALVELLK	n	0.162617	1e-05
	4646	1	PELLYYANK	n	n	1e-05
	3895	1	QTALVELLK	n	0.183953	1e-05
	3104	1	LVNELTEFAK	n	0.00485996	1e-05
	3116	1	LVNELTEFAK	n	0.00563852	1e-05
	4628	3	RHPYFYAPELLYYANK	n	0.00858707	0.297235
	4626	2	FYAPELLYYANK	n	n	1e-05
	2705	2	FSALTPDETYVPK	n	n	1e-05
	2543	3	RHPEYAVSVLLR	n	40.0828	1e-05
	2753	2	FSALTPDETYVPK	n	n	1e-05
	2663	2	FSALTPDETYVPK	n	n	1e-05
	2657	2	FSALTPDETYVPK	n	n	1e-05
	3122	1	LVNELTEFAK	n	0.000669104	1e-05
	4656	3	RHPYFYAPELLYYANK	n	0.00444526	n
	4621	3	RHPYFYAPELLYYANK	n	0.00451565	n
	4581	3	RHPYFYAPELLYYANK	n	0.0017216	n
	4588	1	PELLYYANK	n	n	1e-05
	3133	1	LVNELTEFAK	n	1.68756e-06	1e-05
	3140	1	LVNELTEFAK	n	3.6249e-05	1e-05
	4645	3	RHPYFYAPELLYYANK	n	0.0130223	0.170799
	2021	2	FKDLGEEHFK	n	n	1e-05
	2432	2	LKPDPNTLCDEFK	n	n	1e-05
	4591	2	PELLYYANK	n	n	1e-05
	4561	3	RHPYFYAPELLYYANK	n	0.000304007	n
	3110	1	LVNELTEFAK	n	3.80351e-05	1e-05
	2771	2	FSALTPDETYVPK	n	n	1e-05
	4531	3	RHPYFYAPELLYYANK	n	0.0219923	n
	3808	1	QTALVELLK	n	0.534741	1e-05
	3907	1	QTALVELLK	n	2.24631	1e-05
	2467	2	LKPDPNTLCDEFK	n	n	1e-05
	3074	1	LVNELTEFAK	n	0.0176425	1e-05
	4634	1	PELLYYANK	n	n	1e-05
	4616	3	RHPYFYAPELLYYANK	n	0.0100767	n
	3218	1	LVNELTEFAK	n	0.0627196	1e-05
	3820	1	QTALVELLK	n	1.79759	1e-05
	3194	1	LVNELTEFAK	n	0.00719284	1e-05
	1937	2	FKDLGEEHFK	n	n	1e-05
	3883	1	QTALVELLK	n	0.982224	1e-05
	2629	2	VPQVSTPTLVEVSR	n	n	1e-05
	3171	1	LVNELTEFAK	n	6.59956e-06	1e-05
	2623	2	VPQVSTPTLVEVSR	n	n	1e-05
	4604	3	RHPYFYAPELLYYANK	n	0.00386174	n
	4563	1	PELLYYANK	n	n	1e-05
	4538	1	PELLYYANK	n	n	1e-05
	3086	1	LVNELTEFAK	n	0.00105721	1e-05
	3062	1	LVNELTEFAK	n	0.0219512	1e-05
	2636	2	VPQVSTPTLVEVSR	n	n	1e-05
	4650	2	FYAPELLYYANK	n	n	1e-05
	4640	3	RHPYFYAPELLYYANK	n	0.000289568	n
	4555	3	RHPYFYAPELLYYANK	n	0.00424827	n
	2681	2	FSALTPDETYVPK	n	n	1e-05
	4568	3	RHPYFYAPELLYYANK	n	9.71166e-05	n

## Sheet: Virus_DDA
Ref	Desc	MW	Total	UniqueTotal	Coverage	Tandem	OMSSA	Inspect
P01012	Ovalbumin - Gallus gallus (Chicken)	42944.4	26	5	0.21244	16	22	24
P03466	Nucleoprotein - Influenza A virus (strain A/Puerto Rico/8/1934 H1N1)	56264.8	25	5	0.10843	6	20	14
P02789	Ovotransferrin precursor - Gallus gallus (Chicken)	78289.2	12	5	0.09078	4	5	9
gi22859465	Human 7(MP) H1N1 New Caledonia 1999 matrix protein 1 [Influenza A virus (A New Caledonia 20 1999(H1N1))]	23314.3	7	1	0.05238	2	1	4
gi33622382	Human 4(HA) H1N1 New Caledonia 1999 hemagglutinin [Influenza A virus (A New Caledonia 20 99(H1N1))]	63500.8	4	2	0.06549	4	4	4
P01014	Ovalbumin-related protein Y - Gallus gallus (Chicken)	43816.5	5	2	0.05412	1	1	4
P01012	Ovalbumin - Gallus gallus (Chicken)	26	5
	Scan	Charge	Peptide	Tandem (Expect)	OMSSA (e-val)	Inspect (p-val)
	1877	2	GGLEPINFQTAADQAR	0.00059	4.82052e-06	1e-05
	1876	2	GGLEPINFQTAADQAR	1.6e-06	2.98182e-07	1e-05
	1895	2	GGLEPINFQTAADQAR	1.5e-06	4.96323e-07	1e-05
	2636	3	NVLQPSSVDSQTAMVLVNAIVFK	0.22	0.00252056	n
	2642	3	NVLQPSSVDSQTAMVLVNAIVFK	0.0031	0.0194768	1e-05
	1802	3	AFKDEDTQAMPFR	1.1	0.00260807	0.0434783
	1813	3	AFKDEDTQAMPFR	0.0019	0.000258935	1e-05
	1816	3	AFKDEDTQAMPFR	0.97	25.5795	0.0344828
	1801	3	AFKDEDTQAMPFR	0.0015	0.0122516	1e-05
	1798	3	AFKDEDTQAMPFR	2.3	0.947543	1e-05
	1840	2	LTEWTSSNVMEER	0.13	1.05035	1e-05
	1858	2	LTEWTSSNVMEER	0.021	0.731745	1e-05
	1838	2	LTEWTSSNVMEER	0.0015	5.30991e-06	1e-05
	1856	2	LTEWTSSNVMEER	0.001	4.00123e-05	1e-05
	1721	3	ISQAVHAAHAEINEAGR	1.3e-06	2.50122e-06	1e-05
	1718	3	ISQAVHAAHAEINEAGR	2e-06	2.27777e-07	1e-05
	1736	3	ISQAVHAAHAEINEAGR	0.0015	8.29989e-10	1e-05
	1748	3	ISQAVHAAHAEINEAGR	0.001	1.74367e-09	1e-05
	1723	3	ISQAVHAAHAEINEAGR	0.0024	2.41907e-09	1e-05
	1733	3	ISQAVHAAHAEINEAGR	0.024	8.20009e-05	1e-05
	1703	3	ISQAVHAAHAEINEAGR	0.92	0.00132214	1e-05
	1874	2	GGLEPINFQTAADQAR	5.5e-05	1.62863e-10	1e-05
	1738	3	ISQAVHAAHAEINEAGR	0.00012	0.000432441	1e-05
	1751	3	ISQAVHAAHAEINEAGR	n	2.92337	1e-05
	2641	3	NVLQPSSVDSQTAMVLVNAIVFK	n	0.000311918	1e-05
	2651	3	NVLQPSSVDSQTAMVLVNAIVFK	n	0.000120391	1e-05
P03466	Nucleoprotein - Influenza A virus (strain A/Puerto Rico/8/1934 H1N1)	25	5
	Scan	Charge	Peptide	Tandem (Expect)	OMSSA (e-val)	Inspect (p-val)
	1753	3	MM+16ESARPEDVSFQGR	n	0.0471581	0.0857143
	1754	3	MM+16ESARPEDVSFQGR	n	20.6394	0.0454545
	1765	3	MMESARPEDVSFQGR	0.13	1.90803e-05	0.04
	1766	3	MMESARPEDVSFQGR	0.091	1.23419e-05	1e-05
	1768	3	MMESARPEDVSFQGR	0.18	0.00249633	0.0344828
	1769	3	MMESARPEDVSFQGR	n	5.34518	0.0769231
	1771	3	MmESARPEDVSFQGR	0.28	0.0262083	0.0810811
	1774	3	mMESARPEDVSFQGR	0.13	0.000288307	0.0833333
	1778	2	ESARPEDVSFQGR	6.9e-07	n	n
	1780	3	MMESARPEDVSFQGR	0.017	1.4418e-06	0.0333333
	1781	3	MMESARPEDVSFQGR	0.057	1.82259e-05	0.037037
	1783	3	MMESARPEDVSFQGR	0.12	0.00819932	0.0416667
	1784	3	MMESARPEDVSFQGR	8.2	0.324271	0.0857143
	1795	3	MMESARPEDVSFQGR	0.0038	3.82541e-06	0.0322581
	1796	3	MMESARPEDVSFQGR	3.5	0.000135947	1e-05
	1799	3	MMESARPEDVSFQGR	7	0.0872992	0.0789474
	1810	3	MMESARPEDVSFQGR	0.28	0.0887545	0.030303
	1811	3	MMESARPEDVSFQGR	0.046	9.15594	n
	1849	2	ASAGQISIQPTFSVQR	4e-06	1.80271e-06	1e-05
	1850	2	ASAGQISIQPTFSVQR	0.059	2.45595e-05	1e-05
	1859	2	ASAGQISIQPTFSVQR	n	0.207437	1e-05
	1889	2	TTIMAAFNGNTEGR	n	n	1e-05
	1892	2	MVLSAFDER	0.082	0.362441	0.139535
	1894	2	MVLSAFDER	0.2	2.01114	1e-05
	1903	2	TTIMAAFNGNTEGR	0.32	n	1e-05
P02789	Ovotransferrin precursor - Gallus gallus (Chicken)	12	5
	Scan	Charge	Peptide	Tandem (Expect)	OMSSA (e-val)	Inspect (p-val)
	1763	3	GDVAFIQHSTVEENTGGK	4.2e-08	n	n
	1823	3	ECNLAEVPTHAVVVRPEK	0.00039	n	n
	1865	2	YFGYTGALR	0.36	20.476	1e-05
	1868	2	YFGYTGALR	0.19	7.38992	0.25641
	1870	2	YFGYTGALR	n	32.7657	1e-05
	1880	2	YFGYTGALR	0.013	1.88542	1e-05
	1918	2	FMMFESQNK	n	0.817503	1e-05
	2411	2	VEDIWSFLSK	0.33	5.07144	1e-05
	2416	2	VEDIWSFLSK	n	10.8416	0.09375
	2425	2	VEDIWSFLSK	n	25.9494	0.0645161
	2435	2	VEDIWSFLSK	n	2.06757	0.117647
	2441	2	VEDIWSFLSK	0.15	1.27173	0.194444
gi22859465	Human 7(MP) H1N1 New Caledonia 1999 matrix protein 1 [Influenza A virus (A New Caledonia 20 1999(H1N1))]	7	1
	Scan	Charge	Peptide	Tandem (Expect)	OMSSA (e-val)	Inspect (p-val)
	1831	2	QMVTTTNPLIR	0.0045	0.0376372	n
	1832	2	QMVTTTNPLIR	0.047	0.102397	1e-05
	1841	2	QMVTTTNPLIR	n	n	1e-05
	1846	2	QMVTTTNPLIR	0.069	0.0136088	n
	1847	2	QMVTTTNPLIR	0.05	0.0764702	1e-05
	1861	2	QMVTTTNPLIR	0.0058	0.155536	n
	1862	2	QMVTTTNPLIR	n	0.876759	1e-05
gi33622382	Human 4(HA) H1N1 New Caledonia 1999 hemagglutinin [Influenza A virus (A New Caledonia 20 99(H1N1))]	4	2
	Scan	Charge	Peptide	Tandem (Expect)	OMSSA (e-val)	Inspect (p-val)
	1793	3	ALYHTENAYVSVVSSHYSR	4.3e-05	3.45521e-14	1e-05
	1808	3	ALYHTENAYVSVVSSHYSR	0.0019	3.17128e-12	1e-05
	1871	3	EVLVLWGVHHPPNIGNQR	5.9e-05	3.21334e-09	1e-05
	1873	3	EVLVLWGVHHPPNIGNQR	1.2e-06	3.71078e-09	1e-05
P01014	Ovalbumin-related protein Y - Gallus gallus (Chicken)	5	2
	Scan	Charge	Peptide	Tandem (Expect)	OMSSA (e-val)	Inspect (p-val)
	1819	2	HSLELEEFR	0.091	5.38181	n
	2249	2	YNPTNAILFFGR	0.08	0.560478	1e-05
	2251	2	YNPTNAILFFGR	0.61	3.28509	1e-05
	2264	2	YNPTNAILFFGR	0.12	0.0480121	1e-05
	2266	2	YNPTNAILFFGR	n	2.73869	1e-05

## Sheet: Virus_CDA_ETISEQ
Ref	Desc	MW	Total	UniqueTotal	Coverage	Tandem	OMSSA	Inspect
P03466	Nucleoprotein - Influenza A virus (strain A/Puerto Rico/8/1934 H1N1)	56264.8	38	4	0.06225	30	16	26
gi22859465	Human 7(MP) H1N1 New Caledonia 1999 matrix protein 1 [Influenza A virus (A New Caledonia 20 1999(H1N1))]	23314.3	17	1	0.05238	7	3	17
P01014	Ovalbumin-related protein Y - Gallus gallus (Chicken)	43816.5	13	3	0.05412	8	1	10
P01012	Ovalbumin - Gallus gallus (Chicken)	42944.4	17	3	0.11917	10	5	8
gi33622382	Human 4(HA) H1N1 New Caledonia 1999 hemagglutinin [Influenza A virus (A New Caledonia 20 99(H1N1))]	33148.5	8	3	0.06549	1	4	0
P02789	Ovotransferrin precursor - Gallus gallus (Chicken)	78289.2	3	1	0.01277	1	1	2
P03466	Nucleoprotein - Influenza A virus (strain A/Puerto Rico/8/1934 H1N1)	38	4
	Scan	Charge	Peptide	Tandem (Expect)	OMSSA (e-val)	Inspect (p-val)
	2043	2	MMESARPEDVSFQGR	0.22	n	0.0555556
	2071	2	MMESARPEDVSFQGR	0.25	n	0.296703
	2076	2	MMESARPEDVSFQGR	0.25	30.3427	0.132353
	2083	2	MMESARPEDVSFQGR	1.8	n	0.169014
	2090	2	MMESARPEDVSFQGR	0.094	n	0.0384615
	2094	3	MMESARPEDVSFQGR	0.64	1.41326	n
	2101	2	MMESARPEDVSFQGR	0.5	n	1e-05
	2112	3	MMESARPEDVSFQGR	4.3	0.284743	n
	2121	2	MMESARPEDVSFQGR	n	47.8484	1e-05
	2131	2	MMESARPEDVSFQGR	0.098	n	1e-05
	2132	2	ESARPEDVSFQGR	0.099	n	0.32381
	2143	2	SARPEDVSFQGR	0.015	n	1e-05
	2161	2	MMESARPEDVSFQGR	0.58	n	0.0508475
	2173	2	MMESARPEDVSFQGR	0.15	n	0.0666667
	2554	2	ASAGQISIQPTFSVQR	1.3	n	1e-05
	2569	2	ASAGQISIQPTFSVQR	2e-05	0.000631233	1e-05
	2572	3	ASAGQISIQPTFSVQR	0.89	12.0462	n
	2574	2	ASAGQISIQPTFSVQR	0.0011	1.96988	1e-05
	2581	2	ASAGQISIQPTFSVQR	0.0061	3.91813	1e-05
	2582	3	ASAGQISIQPTFSVQR	0.24	15.9951	n
	2588	3	ASAGQISIQPTFSVQR	0.019	0.0941264	n
	2596	2	ASAGQISIQPTFSVQR	0.00041	0.0169212	1e-05
	2599	2	ASAGQISIQPTFSVQR	6.6e-06	0.00338699	1e-05
	2604	2	ASAGQISIQPTFSVQR	1.4e-05	0.000501215	1e-05
	2611	2	ASAGQISIQPTFSVQR	0.083	2.67304	1e-05
	2618	3	ASAGQISIQPTFSVQR	0.016	1.95929	n
	2625	2	ASAGQISIQPTFSVQR	0.0027	1.86156	1e-05
	2629	2	ASAGQISIQPTFSVQR	0.00012	0.158777	1e-05
	2634	2	ASAGQISIQPTFSVQR	0.03	10.6211	0.0238095
	2641	2	ASAGQISIQPTFSVQR	0.0015	3.99907	n
	2648	3	ASAGQISIQPTFSVQR	0.19	0.370647	0.5
	2659	2	ASAGQISIQPTFSVQR	0.00054	0.699137	1e-05
	2664	2	ASAGQISIQPTFSVQR	0.038	1.83833	1e-05
	2672	2	ASAGQISIQPTFSVQR	0.026	8.19673	n
	2678	3	ASAGQISIQPTFSVQR	0.16	0.730946	n
	2695	2	ASAGQISIQPTFSVQR	0.22	1000	1e-05
	2709	2	ASAGQISIQPTFSVQR	0.82	21.7615	n
	2726	2	ASAGQISIQPTFSVQR	0.0026	7.31772	0.0517241
gi22859465	Human 7(MP) H1N1 New Caledonia 1999 matrix protein 1 [Influenza A virus (A New Caledonia 20 1999(H1N1))]	17	1
	Scan	Charge	Peptide	Tandem (Expect)	OMSSA (e-val)	Inspect (p-val)
	2490	2	QMVTTTNPLIR	0.091	11.4605	0.0227273
	2496	2	QMVTTTNPLIR	n	0.943423	0.0212766
	2503	2	QMVTTTNPLIR	0.45	10.9656	0.02
	2508	2	QMVTTTNPLIR	0.42	4.57004	1e-05
	2520	2	QMVTTTNPLIR	0.052	0.224382	1e-05
	2526	2	QMVTTTNPLIR	0.053	0.750777	1e-05
	2538	2	QMVTTTNPLIR	0.12	1.25018	1e-05
	2550	2	QMVTTTNPLIR	0.15	1.07649	1e-05
	2556	2	QMVTTTNPLIR	n	31.6222	1e-05
	2563	2	QMVTTTNPLIR	0.74	1000	0.32381
	2580	2	QMVTTTNPLIR	1.1	17.1573	1e-05
	2586	2	QMVTTTNPLIR	0.00066	0.494056	1e-05
	2593	2	QMVTTTNPLIR	1	1000	0.0222222
	2598	2	QMVTTTNPLIR	0.12	1.2002	1e-05
	2610	2	QMVTTTNPLIR	n	1.35012	1e-05
	2616	2	QMVTTTNPLIR	0.6	1000	0.169014
	2628	2	QMVTTTNPLIR	1.2	1000	0.238095
P01014	Ovalbumin-related protein Y - Gallus gallus (Chicken)	13	3
	Scan	Charge	Peptide	Tandem (Expect)	OMSSA (e-val)	Inspect (p-val)
	2519	2	HSLELEEFR	0.0011	0.00073453	1e-05
	5269	2	YNPTNAILFFGR	0.0036	n	0.157895
	5304	2	YNPTNAILFFGR	0.0011	n	1e-05
	5322	2	PTNAILFFGR	0.0041	37.5583	1e-05
	5328	2	YNPTNAILFFGR	0.016	n	0.0535714
	5334	2	YNPTNAILFFGR	0.026	19.5759	1e-05
	5352	2	YNPTNAILFFGR	n	n	1e-05
	5358	2	YNPTNAILFFGR	0.023	n	1e-05
	5364	2	PTNAILFFGR	0.26	n	1e-05
	5384	2	YNPTNAILFFGR	0.0049	27.5999	0.132353
	5388	2	YNPTNAILFFGR	0.015	n	1e-05
	5414	2	YNPTNAILFFGR	0.22	n	0.32381
	5424	2	YNPTNAILFFGR	0.0031	n	n
P01012	Ovalbumin - Gallus gallus (Chicken)	17	3
	Scan	Charge	Peptide	Tandem (Expect)	OMSSA (e-val)	Inspect (p-val)
	1914	3	ISQAVHAAHAEINEAGR	0.12	14.4083	n
	2562	2	LTEWTSSNVMEER	n	n	1e-05
	2587	2	LTEWTSSNVMEER	0.32	n	1e-05
	2592	2	LTEWTSSNVMEER	n	n	1e-05
	2652	2	LTEWTSSNVMEER	n	n	1e-05
	2683	2	LTEWTSSNVMEER	n	n	1e-05
	2778	2	GGLEPINFQTAADQAR	0.12	n	0.219512
	2784	2	GGLEPINFQTAADQAR	0.00015	n	0.0555556
	2804	3	GGLEPINFQTAADQAR	0.016	0.000123419	n
	2808	2	GGLEPINFQTAADQAR	0.00019	0.154351	1e-05
	2811	3	GGLEPINFQTAADQAR	0.0031	0.0102356	n
	2814	2	GGLEPINFQTAADQAR	0.00027	12.6055	0.296703
	2834	3	GGLEPINFQTAADQAR	0.065	0.0175967	n
	2838	2	GGLEPINFQTAADQAR	0.0091	n	n
	2845	2	GGLEPINFQTAADQAR	0.00033	13.1076	0.0204082
	2848	3	GGLEPINFQTAADQAR	0.0076	0.000724764	n
	2906	2	GGLEPINFQTAADQAR	0.089	n	0.219512
gi33622382	Human 4(HA) H1N1 New Caledonia 1999 hemagglutinin [Influenza A virus (A New Caledonia 20 99(H1N1))]	8	3
	Scan	Charge	Peptide	Tandem (Expect)	OMSSA (e-val)	Inspect (p-val)
	2220	3	ALYHTENAYVSVVSSHYSR	n	0.0126272	n
	2226	3	ALYHTENAYVSVVSSHYSR	1.6	0.00022862	n
	2250	3	ALYHTENAYVSVVSSHYSR	n	0.000495645	n
	2277	3	ALYHTENAYVSVVSSHYSR	0.52	1.02163	n
	2690	2	HPPNIGNQR	n	n	1e-05
	2691	3	EVLVLWGVHHPPNIGNQR	3.3	4.91915	n
	2694	3	EVLVLWGVHHPPNIGNQR	0.13	13.6192	n
	2718	3	EVLVLWGVHHPPNIGNQR	0.14	0.353777	n
P02789	Ovotransferrin precursor - Gallus gallus (Chicken)	3	1
	Scan	Charge	Peptide	Tandem (Expect)	OMSSA (e-val)	Inspect (p-val)
	1865	2	YFGYTGALR	n	4.21243	1e-05
	1868	2	YFGYTGALR	0.0056	0.001153	0
	1880	2	YFGYTGALR	0	0	1e-05

## Sheet: Virus_CDA_noProcessing
Ref	Desc	MW	Total	UniqueTotal	Coverage	Tandem	OMSSA	Inspect
P31609	Nucleoprotein - Influenza A virus (strain A/Leningrad/1/1954 H1N1)	56223.8	50	4	0.05823	34	15	34
P01014	Ovalbumin-related protein Y - Gallus gallus (Chicken)	43816.5	17	1	0.03093	13	0	12
gi22859465	Human 7(MP) H1N1 New Caledonia 1999 matrix protein 1 [Influenza A virus (A New Caledonia 20 1999(H1N1))]	23314.3	18	2	0.0619	8	4	15
P01012	Ovalbumin - Gallus gallus (Chicken)	42944.4	16	2	0.08549	14	3	8
gi33622382	Human 4(HA) H1N1 New Caledonia 1999 hemagglutinin [Influenza A virus (A New Caledonia 20 99(H1N1))]	33148.5	3	1	0.03363	0	3	0
P31609	Nucleoprotein - Influenza A virus (strain A/Leningrad/1/1954 H1N1)	50	4
	Scan	Charge	Peptide	Tandem (Expect)	OMSSA (e-val)	Inspect (p-val)
	2126	2	ESARPEDVSFQGR	0.0013	n	n
	2131	2	ESARPEDVSFQGR	0.0022	n	n
	2156	2	ARPEDVSFQGR	0.0042	n	n
	2202	2	ESARPEDVSFQGR	0.0016	n	n
	2627	2	ASAGQISIQPTFSVQR	0.00077	0.229567	0.0517241
	2630	3	ASAGQISIQPTFSVQR	0.026	0.0576693	n
	2633	2	ASAGQISIQPTFSVQR	0.04	0.532205	0.04
	2639	2	ASAGQISIQPTFSVQR	0.012	9.04	1e-05
	2641	3	ASAGQISIQPTFSVQR	0.03	0.245535	1e-05
	2645	2	ASAGQISIQPTFSVQR	0.007	0.534849	0.138462
	2646	3	ASAGQISIQPTFSVQR	0.35	0.00383368	n
	2651	2	ASAGQISIQPTFSVQR	0.016	0.0380364	1e-05
	2653	3	ASAGQISIQPTFSVQR	0.23	0.151714	1e-05
	2657	2	ASAGQISIQPTFSVQR	5.5e-05	0.0937136	1e-05
	2658	3	ASAGQISIQPTFSVQR	0.0052	0.0035533	1e-05
	2663	2	ASAGQISIQPTFSVQR	0.00016	0.0254638	1e-05
	2665	3	ASAGQISIQPTFSVQR	0.031	0.00498452	1e-05
	2668	2	ISIQPTFSVQR	2.7e-05	n	n
	2669	2	ASAGQISIQPTFSVQR	4.2e-06	0.00476132	1e-05
	2670	3	ASAGQISIQPTFSVQR	2e-05	1.3522e-05	n
	2675	2	ASAGQISIQPTFSVQR	0.059	10.0762	1e-05
	2680	2	ASAGQISIQPTFSVQR	0.0013	0.602929	1e-05
	2682	3	ASAGQISIQPTFSVQR	0.0031	0.298837	1e-05
	2687	2	ASAGQISIQPTFSVQR	0.00067	1.68519	1e-05
	2689	3	ASAGQISIQPTFSVQR	0.0014	0.235822	1e-05
	2693	2	ASAGQISIQPTFSVQR	0.0002	0.075575	1e-05
	2694	3	ASAGQISIQPTFSVQR	0.0025	0.0227057	1e-05
	2699	2	ASAGQISIQPTFSVQR	0.053	3.61404	1e-05
	2701	3	ASAGQISIQPTFSVQR	0.054	0.74789	n
	2704	2	ASAGQISIQPTFSVQR	0.00069	0.105682	1e-05
	2705	2	ISIQPTFSVQR	0.00044	n	n
	2708	3	ASAGQISIQPTFSVQR	0.0055	0.00952552	n
	2711	2	ASAGQISIQPTFSVQR	0.026	0.363151	1e-05
	2716	2	ASAGQISIQPTFSVQR	0.038	3.70922	1e-05
	2720	3	ASAGQISIQPTFSVQR	0.39	2.32743	1e-05
	2722	2	ISIQPTFSVQR	0.05	10.3472	0.0408163
	2723	2	ASAGQISIQPTFSVQR	0.013	0.670409	1e-05
	2725	3	ASAGQISIQPTFSVQR	0.71	2.0233	1e-05
	2728	2	ASAGQISIQPTFSVQR	n	2.33102	0.388235
	2735	2	ASAGQISIQPTFSVQR	0.0039	3.41876	n
	2740	2	ASAGQISIQPTFSVQR	0.028	0.790758	1e-05
	2747	2	ASAGQISIQPTFSVQR	0.16	3.92514	1e-05
	2753	2	ASAGQISIQPTFSVQR	0.0019	25.5519	1e-05
	2755	2	ISIQPTFSVQR	0.0065	n	n
	2767	2	ASAGQISIQPTFSVQR	1.1	3.14525	1e-05
	2772	2	ASAGQISIQPTFSVQR	0.055	0.460052	0.0416667
	2779	2	ASAGQISIQPTFSVQR	0.55	25.4134	1e-05
	2785	2	ASAGQISIQPTFSVQR	0.56	15.4201	0.0517241
	2791	2	ASAGQISIQPTFSVQR	0.0067	0.303322	1e-05
	2809	2	ASAGQISIQPTFSVQR	0.0086	n	n
P01014	Ovalbumin-related protein Y - Gallus gallus (Chicken)	17	1
	Scan	Charge	Peptide	Tandem (Expect)	OMSSA (e-val)	Inspect (p-val)
	5334	2	YNPTNAILFFGR	0.0055	n	n
	5344	2	YNPTNAILFFGR	0.0024	n	1e-05
	5346	2	YNPTNAILFFGR	0.0023	n	n
	5350	2	YNPTNAILFFGR	3.5	n	0.404494
	5356	2	YNPTNAILFFGR	0.46	n	0.0806452
	5362	2	YNPTNAILFFGR	0.039	n	1e-05
	5368	2	YNPTNAILFFGR	0.00035	n	1e-05
	5369	2	YNPTNAILFFGR	0.0018	n	n
	5374	2	YNPTNAILFFGR	0.22	n	0.0517241
	5386	2	YNPTNAILFFGR	0.0021	n	1e-05
	5392	2	YNPTNAILFFGR	0.0064	n	n
	5394	2	YNPTNAILFFGR	0.0023	n	n
	5410	2	YNPTNAILFFGR	0.24	n	1e-05
	5422	2	YNPTNAILFFGR	0.23	n	1e-05
	5434	2	YNPTNAILFFGR	0.014	n	1e-05
	5446	2	YNPTNAILFFGR	0.0064	n	1e-05
	5470	2	YNPTNAILFFGR	0.52	n	0.0545455
gi22859465	Human 7(MP) H1N1 New Caledonia 1999 matrix protein 1 [Influenza A virus (A New Caledonia 20 1999(H1N1))]	18	2
	Scan	Charge	Peptide	Tandem (Expect)	OMSSA (e-val)	Inspect (p-val)
	2542	2	QMVTTTNPLIR	0.62	n	0.474227
	2548	2	QMVTTTNPLIR	0.014	n	1e-05
	2554	2	QMVTTTNPLIR	0.047	24.8446	1e-05
	2560	2	QMVTTTNPLIR	0.049	0.651445	1e-05
	2566	2	QMVTTTNPLIR	0.34	1.99713	0.0555556
	2572	2	QMVTTTNPLIR	0.48	n	1e-05
	2578	2	QMVTTTNPLIR	0.018	0.0793108	1e-05
	2580	2	HRQM+16VTTTNPLIR	0.057	n	0.0555556
	2584	2	QMVTTTNPLIR	0.019	0.0435899	1e-05
	2590	2	QMVTTTNPLIR	0.0079	0.180953	1e-05
	2596	2	QMVTTTNPLIR	0.027	3.68913	1e-05
	2602	2	QMVTTTNPLIR	0.028	0.439633	n
	2608	2	QMVTTTNPLIR	0.046	2.59615	1e-05
	2614	2	QMVTTTNPLIR	0.044	4.27497	1e-05
	2620	2	QMVTTTNPLIR	0.46	6.98599	n
	2632	2	QMVTTTNPLIR	0.012	n	0.0806452
	2644	2	QMVTTTNPLIR	0.22	n	1e-05
	2650	2	QMVTTTNPLIR	0.024	19.9846	n
P01012	Ovalbumin - Gallus gallus (Chicken)	16	2
	Scan	Charge	Peptide	Tandem (Expect)	OMSSA (e-val)	Inspect (p-val)
	1936	3	ISQAVHAAHAEINEAGR	0.15	26.6053	n
	2837	2	GGLEPINFQTAADQAR	0.0019	n	n
	2842	2	GGLEPINFQTAADQAR	0.00099	n	n
	2848	2	GGLEPINFQTAADQAR	0.082	n	0.0508475
	2854	2	GGLEPINFQTAADQAR	0.0016	1.25574	n
	2860	2	GGLEPINFQTAADQAR	0.00041	0.124001	1e-05
	2866	2	GGLEPINFQTAADQAR	1.1e-05	n	1e-05
	2872	2	GGLEPINFQTAADQAR	5.5e-05	0.0213189	1e-05
	2878	2	GGLEPINFQTAADQAR	0.00047	10.5662	1e-05
	2884	2	GGLEPINFQTAADQAR	0.00016	n	1e-05
	2890	2	GGLEPINFQTAADQAR	0.041	1.86078	n
	2896	2	GGLEPINFQTAADQAR	0.011	n	1e-05
	2903	2	GGLEPINFQTAADQAR	0.00083	3.01737	n
	2908	2	GGLEPINFQTAADQAR	1.3e-05	0.26923	n
	2921	2	GGLEPINFQTAADQAR	0.00031	n	0.0555556
	2946	2	GGLEPINFQTAADQAR	0.22	n	1e-05
gi33622382	Human 4(HA) H1N1 New Caledonia 1999 hemagglutinin [Influenza A virus (A New Caledonia 20 99(H1N1))]	3	1
	Scan	Charge	Peptide	Tandem (Expect)	OMSSA (e-val)	Inspect (p-val)
	2292	3	ALYHTENAYVSVVSSHYSR	n	0.000129345	n
	2304	3	ALYHTENAYVSVVSSHYSR	0.98	0.00520353	n
	2317	3	ALYHTENAYVSVVSSHYSR	n	0.00551498	n
